# Supplementary material for: A Functional Genetic Variant at the C-Reactive Protein Promoter (rs3091244) Is Not Associated With Cancer Risk in a Chinese Population
Source: Front Immunol. 2020 May 14;11:926. doi: 10.3389/fimmu.2020.00926 (PMC7240006; doi:10.3389/fimmu.2020.00926)
Supplement: Supplementary file 1 [file Table_1.xlsx]

## Sheet: Patients
Table S1. Clinical characteristics and SNP genotyping of cancer patients and controls.
ID	Cancer type	Genotype of rs3091244	Genotype of rs1205	Genotype of rs2794521	Gender	Age	TNM Stage	Radio-chemotherapy	BMI	CRP (μg/ml)
132239	Tongue	CC			M	22		N		0.52
130459	Skin	AT			M	73			19.2277	12.43
132983	Skin	CC			M	37			22.9481	2.62
128748	Rectal	CC			M	64			23.1837	225.43
128965	Rectal	AT			M	65	2	N	19.3698	208.29
133254	Rectal	AT			M	67		N	20.7008	139.98
120256	Rectal	CC			M	70		N	18.4425	103.22
120712	Rectal	CC	AA	AA	M	46	2	Y	26.1286	97.56
129909	Rectal	CC			M	39	3	N	23.5102	81.62
12-1158	Rectal		GG		M	46	3	N		80.96
133730	Rectal	CC			M	71	2		23.3887	63.85
131875	Rectal	CA			M	61	3	N	22.5827	61.6
116658	Rectal	CC			M	45	1		18.3768	61.23
13-1707	Rectal		GA	AA	M	53	2	N	23.5102	57.27
121449	Rectal	CC	GA	AA	M	80	4	Y	17.1655	50.54
13-1800	Rectal		GG		M	63	1	N	18.2469	49.63
132319	Rectal	CC			M	77		N	19.8177	40.31
138763	Rectal	CC			M	55			22.7732	37.49
118728	Rectal		GG	AG	M	60		Y	28.7197	30.74
133557	Rectal	CA			M	49	4		24.6914	30.71
120166	Rectal	CC			M	75	4	N	23.3355	30.4
10-219	Rectal		GA	AA	M	60	3	Y	20.0773	26.43
10-247	Rectal		GA	AA	M	34	2	N	17.3061	21.81
126427	Rectal	CC			M	62	3		22.8395	21.24
133275	Rectal	CC			M	19	3		16.9796	19.68
112467	Rectal	CC	AA	AA	M	70	4	Y	19.5918	19.01
124568	Rectal	CC			M	64		N	21.5139	18.69
11-803	Rectal		GA		M	65	1	Y		18.11
130383	Rectal	CT			M	76	4		22.2656	17.57
128036	Rectal	CC			M	52	1	N	21.9774	16.14
118246	Rectal		GA	AA	M	58	2	Y	20.1951	14.89
120822	Rectal	CT			M	68			28.1625	11.75
112398	Rectal	CA			M	55	4	N	26.1493	11.46
137461	Rectal	CA			M	62			30.0232	11.2
141938	Rectal	CC			M	69	2		20.148	10.37
117779	Rectal		GG	AA	M	49	2	Y	18.6214	10.17
142884	Rectal	CA			M	47	2		21.3859	10.08
141467	Rectal	CC			M	62			21.0077	10.05
128294	Rectal	TT			M	49	4	N	22.6562	8.61
136142	Rectal	CA			M	67	2	N	28.0557	8.46
11-438	Rectal		GA	AA	M	53	2	Y	22.3094	8.26
128086	Rectal	CA			M	62	4		17.5697	7.54
115886	Rectal		GA	AA	M	66	2	Y		7.43
132049	Rectal	CC			M	48	2	Y	20.7967	7.43
124933	Rectal	CT			M	59	3	N	17.9982	6.51
115036	Rectal	CA			M	66	1	Y	20.9042	5.91
11-581	Rectal		GA	AA	M	52	2	N		5.4
141542	Rectal	CC			M	55			25.3444	5.07
13-1773	Rectal		GG	AA	M	54	3	N	19.6052	4.98
113202	Rectal	AA	GG		M	55	3	Y	19.6052	4.98
12-1310	Rectal		GG		M	71	2	N	28.0816	4.75
101256	Rectal	CC			M	63			21.9261	4.54
110295	Rectal	CC	GA	AG	M	87	4	Y	19.3772	4.53
116491	Rectal	CA	GA	AA	M	63	4	Y	21.4844	4.44
132234	Rectal	CA			M	75			20.0474	4.42
128628	Rectal	CC			M	45	4	N	24.7252	4.28
112639	Rectal	CC	GA	AG	M	66	2	Y	21.8776	4.14
126122	Rectal	CC			M	58	2	Y	27.7769	3.71
134000	Rectal	CC			M	66		Y	20.5151	3.14
139671	Rectal	CA			M	77	2		23.7118	3.13
135025	Rectal	CC			M	49	4	N	22.8625	3.12
133485	Rectal	CA			M	63	2	N	29.0123	3.06
142905	Rectal	CC			M	60	3		20.7157	2.95
128935	Rectal	CC			M	57		N	23.1837	2.91
12-1444	Rectal		GG	AG	M	63	3	N	22.4913	2.69
12-1254	Rectal		GA	AG	M	45	3	N	27.3356	2.45
132201	Rectal	CC			M	81			21.1073	2.43
100680	Rectal	CC	GA	AA	M	53	3	Y	22.4913	2.42
13-1768	Rectal		AA	AA	M	66	3	N	28.7197	2.37
11-517	Rectal		GA	AA	M	48	3	N		2.3
129887	Rectal	CC			M	74	3	N	25.2826	2.29
131808	Rectal	CT			M	76		N	21.875	2.23
133678	Rectal	AA			M	55			28.7347	2.11
131035	Rectal	CA			M	55		N	24.093	2.06
141742	Rectal	CC			M	72	3		26.0262	2
134916	Rectal	CC			M	48	3	N	23.1834	1.99
117428	Rectal		AA	AA	M	60	4	Y	18.1077	1.96
128154	Rectal	CC			M	68		Y	28.6048	1.95
135494	Rectal	CC			M	45		N	21.7181	1.94
134625	Rectal	CA			M	48	3		21.6128	1.86
134730	Rectal	CC			M	66	4	Y	18.7783	1.86
132597	Rectal	CT			M	42			19.721	1.83
117313	Rectal	CC	AA	AA	M	57	2	Y	23.3011	1.78
120932	Rectal	CC	AA	AA	M	61	4	Y	26.1752	1.74
11-629	Rectal		GA		M	58	2	N		1.6
139391	Rectal	CC			M	51	3		16.7277	1.6
142094	Rectal	CC			M	62			25.2092	1.58
139796	Rectal	CC			M	72			22.913	1.51
129923	Rectal	CC			M	67	1	N	18.9388	1.47
12-1512	Rectal		GG	AA	M	70	3	N	17.9931	1.42
11-437	Rectal		GA		M	40	4	N	23.03	1.4
142139	Rectal	CC			M	49			18.132	1.4
13-1700	Rectal		GA	AA	M	38	2	N		1.36
139890	Rectal	CA			M	75			22.5896	1.31
135747	Rectal	CC			M	80			16.955	1.28
141044	Rectal	CC			M	46	3		20.1956	1.23
10-335	Rectal		GG	AA	M	54	3	Y	23.6614	1.22
114932	Rectal	CC	GG	AG	M	58	2	Y	22.4059	1.22
118680	Rectal		AA	AA	M	46		N	24.093	1.2
133152	Rectal	CC			M	61	3	N	22.0243	1.19
136779	Rectal	CC			M	53			17.3745	1.18
121719	Rectal	CC			M	68		N	17.6309	1.11
129793	Rectal	CT			M	69	3		24.0238	1.09
12-1534	Rectal		AA	AA	M	64	3	N	21.4533	1.08
142360	Rectal	CC			M	58			19.3772	1.06
11-878	Rectal		GG	AA	M	73	2	N		1.05
133775	Rectal	CC			M	62		N	24.9135	1.04
134843	Rectal	CC			M	68	3		20.5191	1.02
134865	Rectal	CT			M	43	4		23.597	0.99
130337	Rectal	CA			M	60	3	N	23.03	0.99
11-607	Rectal		GA	AA	M	46	2	Y		0.94
118748	Rectal	CA	GA	AA	M	50	3	Y	22.571	0.94
141021	Rectal	CC			M	72	2	Y	22.913	0.89
102561	Rectal	CC	AA	AA	M	45	2	Y	18.5911	0.88
133048	Rectal	CC			M	48	2		22.1297	0.88
12-1084	Rectal		GG	AA	M	45	2	N		0.85
132860	Rectal	CC			M	66	4	Y	17.9931	0.85
13-1753	Rectal		AA	AA	M	45	3	N	22.9854	0.82
134381	Rectal	CC			M	68	2		20.4491	0.8
112514	Rectal		GA	AA	M	55	4	Y	20.0617	0.79
131281	Rectal	CC			M	66				0.78
10-114	Rectal		GA		M	66	3	Y		0.76
118118	Rectal		GG	AG	M	46	2	N	20.976	0.72
130456	Rectal	CC			M	88	3	N	15.4321	0.7
141863	Rectal	CC			M	44	2		26.8274	0.7
118649	Rectal	CA	GA	AA	M	79	3	N	24.093	0.68
137545	Rectal	CA			M	61	2		23.8751	0.68
131192	Rectal	CC			M	42	1		27.4145	0.66
119743	Rectal	CC	AA	AA	M	53	2	N	22.7732	0.64
140573	Rectal	CA			M	57	2		24.9337	0.64
124561	Rectal	CA			M	65	2	N	24.5089	0.64
11-628	Rectal		GA	AA	M	51	3	Y		0.63
127800	Rectal	CC			M	58			19.9481	0.61
139365	Rectal	CA			M	64	3		20.7967	0.59
130060	Rectal	CC			M	60	1		21.3039	0.56
137722	Rectal	CA			M	60	3		25.4694	0.55
13-1741	Rectal		AA	AA	M	57	3	N	26.3656	0.54
128702	Rectal	CC			M	58		Y	20.1951	0.54
138685	Rectal	CT			M	49	2		23.9995	0.5
12-960	Rectal		AA		M	66	3	N		0.47
137846	Rectal	CC			M	53	4		21.3839	0.47
11-482	Rectal		GA	AA	M	63	2	Y		0.45
128806	Rectal	CC			M	59	4		32.0312	0.44
129733	Rectal	CC			M	51	2		27.9155	0.44
12-1598	Rectal		GA	AA	M	66	2	N		0.42
11-472	Rectal		GA	AG	M	58	3	N		0.4
134263	Rectal	CA			M	56		N	23.4075	0.38
118078	Rectal		GA	AA	M	58	4	Y	24.0569	0.35
12-1206	Rectal		GA		M	59	2	N	27.7177	0.34
142651	Rectal	CA			M	66			21.9671	0.34
131526	Rectal	CA			M	46	3	Y	19.9594	0.34
132648	Rectal	CC			M	65	3	Y	22.5306	0.33
124102	Rectal	CC			M	51	2		22.0522	0.31
135442	Rectal	CC			M	72	3	N	25.528	0.3
118773	Rectal	CC			M	54	2		27.852	0.29
132434	Rectal	CC			M	48	2		25.5102	0.28
10-238	Rectal		GA	AG	M	66	2	Y	23.9995	0.27
121366	Rectal	CC	AA	AA	M	51	3	Y	25.0762	0.26
121125	Rectal	CC			M	63			20.6575	0.24
132040	Rectal	CC			M	58	3	N	19.4674	0.23
10-287	Rectal		GA	AA	M	42	2	Y	19.3772	0.21
125972	Rectal	CC			M	76		N	17.7086	0.21
132491	Rectal	CC			M	45		N	21.2953	0.14
138732	Rectal	CC			M	58	4	Y	20.4783	0.13
11-475	Rectal		AA	AA	M	70	2	Y		0.11
136430	Rectal	CA			M	47			23.7387	0.11
117158	Rectal		AA	AA	M	65	2	N	25.7959	0.1
132194	Rectal	CC			M	48	2		24.6097	0.08
10-198	Rectal		GA	AG	M	70	2	Y		0.05
117851	Rectal		AA	AA	M	73	3	N	20.2812	0.05
133977	Rectal	AA			M	60			24.2424	0.05
11-433	Rectal		AA	AA	M	56	2	Y	19.2672	0.03
138000	Rectal	CC			M	58			21.3839	0.03
122693	Rectal	CA			M	67	2	N	22.3757	0.02
11-560	Rectal		GG		M	59	3	N	27.2509	0.01
136804	Rectal	CC			M	45	2		20.2812	0.01
10-148	Rectal		GA	AA	M	50	3	N
120221	Rectal		GA	AA	M	60	3	Y	21.6713
120124	Rectal	CC			M	58	3	N	18.8707
128584	Rectal	CC			M	52	3	N	22.4059
129972	Rectal	CA			M	77
128291	Rectal	CA			M	50	4	N
122875	Rectal	CA			M	60		N	21.0938
31	Rectal		GA	AG	M	54
39	Rectal		GA	AA	M	63
30	Rectal		AA	AA	M	80
29	Rectal		AA	AA	M	68
116806	Rectal	CC			F	34	4	Y	18.7305	132.91
110868	Rectal	CA	GA	AA	F	58		Y	22.719	80.9
131008	Rectal	CC			F	71	2		18.902	63.51
131053	Rectal	CC			F	76	2		16.0156	57.02
114918	Rectal		GA	AA	F	52	4	Y	25.0593	51.96
132217	Rectal	AT			F	50	2		15.4266	33.17
122808	Rectal	CC			F	64	2	N	24.4473	28.4
128048	Rectal	CA			F	64	4	N	26.1593	27.42
131577	Rectal	CC			F	46	4	N	21.4844	23.12
133252	Rectal	CC			F	61	2		26.079	22.05
135276	Rectal	CA			F	62			25.711	20.37
125400	Rectal	CA			F	48		N	15.8221	19.8
105557	Rectal	CA			F	51	3		18.3594	17.04
127863	Rectal	CC			F	76	4		28.3053	13.43
134693	Rectal	CC			F	60			31.5011	10.87
128595	Rectal	CC			F	46			22.1003	10.7
111541	Rectal	CC			F	72	1	N	26.4236	10.67
117338	Rectal		AA	AA	F	66	4	N	22.0703	10.63
129899	Rectal	CC			F	49			22.0317	10.31
121364	Rectal	CC	AA	AA	F	73		Y	20.3244	10.25
121585	Rectal	AA			F	47	3	Y	17.4472	10
132076	Rectal	CC			F	57	2	N	29.4758	9.05
119473	Rectal		GG	AG	F	47	3	Y	21.7778	8.87
112636	Rectal		GA	AA	F	51		N	23.8281	8.32
127475	Rectal	CC			F	83	2		19.5556	7.98
11-508	Rectal		GA	AG	F	53	4	N		7.86
120855	Rectal	CT			F	61	1		21.9363	6.82
110112	Rectal	AA	GG	AA	F	57	1	Y	24.6094	6.41
133243	Rectal	CC			F	77				5.31
134941	Rectal	CA			F	68			24.4546	5.11
129991	Rectal	CA			F	58			32.05	4.77
139314	Rectal	CC			F	65	2		23.634	4.66
126365	Rectal	CC			F	51	3	N	21.4844	3.77
121253	Rectal	CC	GA	AA	F	61	4	Y	17.9282	3.65
136562	Rectal	CT			F	63			27.0051	3.58
134293	Rectal	CC			F	67	2	N	21.7865	3.54
12-1599	Rectal		GA	AG	F	71	1	N	25.6312	3.21
123370	Rectal	CA			F	83	2		26.1719	3.2
116266	Rectal		AA	AA	F	62	3	Y	25.4767	3.16
115744	Rectal	CC	AA	AA	F	56	2	Y	26.3465	3.12
144096	Rectal	CC			F	66	2		26.0375	2.96
131407	Rectal	CA			F	59	2	N	24.6548	2.88
10-133	Rectal		GA	AA	F	60	3	N		2.59
11-860	Rectal		GA		F	65	2	N		2.48
127926	Rectal	CT			F	62	4	N	27.1203	2.3
142439	Rectal	CA			F	36	4	N	18.7962	2.21
118314	Rectal		GG	GG	F	59	4	N	19.5312	2.16
134741	Rectal	CC			F	58	4	N	23.1111	2.15
118841	Rectal	AA	GG	AA	F	47	3	N	18.4425	1.87
141835	Rectal	CC			F	49	2	N	21.1073	1.74
129938	Rectal	CC			F	70			20.4294	1.71
105943	Rectal	CA			F	65		N	22.4766	1.62
135833	Rectal	CC			F	47	4		22.4813	1.6
129889	Rectal	CC			F	71	2		31.2394	1.5
122455	Rectal	AA			F	56	4	N	27.3923	1.47
117939	Rectal		GA	AA	F	70	2	N	26.3465	1.46
141095	Rectal	CA			F	59	3		22.8329	1.46
134117	Rectal	CA			F	52	1	N	26.2336	1.43
132133	Rectal	CC			F	72	1		26.0584	1.32
12-1265	Rectal		GA	AA	F	57	3	N		1.31
11-538	Rectal		AA	AA	F	40	3	N		1.3
105989	Rectal	CC			F	50	4	N	22.4913	1.26
129689	Rectal	CC			F	68			17.1875	1.04
128762	Rectal	CC			F	65			26.8352	0.92
120412	Rectal	CC			F	67	2	Y	24.8777	0.84
11-766	Rectal		GA	AA	F	53	3	N		0.76
137603	Rectal	CC			F	60			22.3757	0.74
139778	Rectal	CC			F	51	2		23.6244	0.66
10-237	Rectal		GG	GG	F	48	1	Y	19.487	0.61
133035	Rectal	CC			F	76	3		21.4844	0.59
11-524	Rectal		GA		F	53	3	N		0.55
144423	Rectal	CC			F	54	1		18.8189	0.55
115740	Rectal		AA	AA	F	52	2	Y		0.54
12-1227	Rectal		AA		F	61	3	N	21.4844	0.48
128564	Rectal	CC			F	64		Y	19.437	0.48
119080	Rectal	CC			F	61		N	19.563	0.41
140415	Rectal	CT			F	71	1		18.7305	0.38
133314	Rectal	CA			F	52	1		26.5625	0.34
114336	Rectal	CT			F	48	3	N	21.0938	0.29
133194	Rectal	CT			F	51	3	N	21.2279	0.28
13-1755	Rectal		GG		F	50	3	Y	19.052	0.27
136038	Rectal	CC			F	50			29.5525	0.25
119288	Rectal		GA	AA	F	58		N	22.2222	0.23
118254	Rectal		GA	AA	F	52	2	N	22.2222	0.21
133881	Rectal	CC			F	70		N	21.9289	0.21
120981	Rectal	CA			F	42		N	26.4915	0.2
119003	Rectal	CC	AA	AA	F	41		Y	23.4375	0.18
128023	Rectal	CC			F	62	2	Y	22.8329	0.18
11-463	Rectal		AA	AA	F	63	2	N	21.4844	0.14
10-121	Rectal		AA	AA	F	61	2	N		0.12
128418	Rectal	CA			F	63	2	N	19.9219	0.12
100199	Rectal	CT			F	35	2	N	26.1066	0.12
114848	Rectal	CA			F	65			21.7993	0.12
12-888	Rectal		AA	AA	F	61	2	N		0.1
12-980	Rectal		AA	AA	F	36	2	N		0.1
120568	Rectal		GG	GG	F	49	4	Y	14.9515	0.1
110261	Rectal	CA	GG		F	63	3	Y	31.5886	0.1
117315	Rectal		AA	AA	F	42	2	Y	24.3007	0.1
112212	Rectal	CC	AA	AA	F	65	3	Y	31.8339	0.1
124366	Rectal	CC			F	49	4	N	23.2434	0.1
131280	Rectal	CC			F	70	2		17.9688	0.06
139273	Rectal	CC			F	61			21.5287	0.05
140614	Rectal	CA			F	66			19.1953	0.05
143709	Rectal	CA			F	66	2	N	21.2306	0.03
130992	Rectal	CC			F	40	2		24.0882	0.03
132637	Rectal	CC			F	42	1		18.1955	0.03
136182	Rectal	CC			F	47		N	36.9183	0.02
11-773	Rectal		GG		F	75	2	N
12-1268	Rectal		GA		F	62	3	N
13-1819	Rectal		AA		F	58	1	Y
10-194	Rectal		GG	AG	F	62	3	Y
119746	Rectal	CA	GG	AG	F	42	3	Y	25.5593
120326	Rectal	CC	AA	AA	F	45	3	Y	18.0662
125062	Rectal	CT			F	69			21.2245
38	Rectal		GA	AA	F	56
40	Rectal		AA	AA	F	51
42	Prostate	CA	GA	AA	M	77
24	Pancreatic	CC	AA	AA	M	59
124731	Ovarian	CC			F	30			21.2306	74.3
131036	Ovarian	CC			F	26		N		0.03
137206	Nasopharynx	CC			F	25	4		21.4844	44.05
136077	Melanoma	CC			M	52		Y	25.0135	0.24
116725	Madiastinal	CA			F	69	4		23.4493	4.7
138970	Lymphoma	CC			F	71	3		32.4622	41.76
116801	Lung	CC	AA	AA	M	59	3	Y	22.913	117.52
102438	Lung	CC			M	60	4	Y	27.6817	329.5
132714	Lung	CC			M	51	4	Y		328.18
118847	Lung	CC	AA	AA	M	63	3	N	21.4536	255.38
129101	Lung	CT			M	43		Y	19.2672	254.19
115575	Lung	CA	GA	AA	M	74	3	Y	19.8177	254.13
128195	Lung	CC			M	59	4	Y	20.5897	253.43
129869	Lung	CC			M	63	4		21.5451	232.22
121734	Lung	CC			M	73	1		23.0469	222.17
118088	Lung		GG	AG	M	73		N	20.5191	214.62
123334	Lung	CC			M	62		N	23.5304	193.89
132766	Lung	CA			M	60	4	N	24.9337	193.25
131491	Lung	CA			M	70			23.833	188.01
130988	Lung	CA			M	46	4		23.4586	186.82
118942	Lung	CT	GA	AA	M	56	3	Y	18.1252	185.84
131559	Lung	CC			M	27		N	20.0474	184.15
134622	Lung	CA			M	40	4		22.0386	183.75
128310	Lung	CC			M	49		Y	25.6544	183.26
122636	Lung	AA			M	71		Y	20.5499	172.01
115901	Lung		GA	AA	M	55		Y	21.4619	164.81
127939	Lung	CC			M	71		N	21.7181	159.51
121580	Lung	CC			M	64	2	N	24.3824	156.99
120153	Lung	CC	AA	AA	M	50		Y	24.2439	156.29
132732	Lung	CC			M	77	4	N	20.9644	152.45
134691	Lung	CA			M	50			22.3094	145.19
123779	Lung	CA			M	51	4		24	142.33
121278	Lung	CA			M	50		Y	22.0932	140.47
123209	Lung	CC			M	45	4		19.7239	129.07
10-241	Lung		AA	AA	M	55	3	N		123.44
132744	Lung	CA			M	46	4		18.8271	121.55
123342	Lung	CC			M	68		N	17.8506	114.7
122372	Lung	CA			M	58		Y	19.7055	107.28
128283	Lung	CC			M	71	4		21.5139	102.54
132653	Lung	AT			M	62	4		18.7175	100.58
134971	Lung	CC			M	44			19.3792	98.6
131771	Lung	CA			M	68	3		19.8413	98.49
133925	Lung	CC			M	64		Y	21.1463	96.84
133012	Lung	AA			M	59		N	21.9671	96.57
122421	Lung	CC			M	57		N	19.2277	94.71
128722	Lung	CC			M	70			24.1672	91.35
125988	Lung	CC			M	47	4	Y	20.3125	89.77
132313	Lung	CC			M	64			21.1073	88.29
129980	Lung	AA			M	84	3	Y	21.875	87.59
124391	Lung	CC			M	52			19.3772	87.5
119341	Lung	CA			M	72	2		20.6905	87.22
126423	Lung	CC			M	65	2		23.4069	84.93
122143	Lung	AT			M	68			22.3674	84.54
131589	Lung	CC			M	53	4		23.5102	83.17
125810	Lung	AA			M	84	4	Y	16.3847	83.06
11-630	Lung		GA	AA	M	73	2	N		82.69
121933	Lung	CT			M	46		N	25.3155	82.62
129744	Lung	CC			M	60			18.4265	81
130069	Lung	CC			M	56		Y	28.3447	79.68
129922	Lung	CC			M	61				77.17
131279	Lung	CA			M	58	4	Y	22.8624	76
126466	Lung	CC			M	50	4	Y	25.5102	75.8
131017	Lung	CA			M	58		Y	21.7079	75.05
133196	Lung	CA			M	59			20.0796	74.44
142322	Lung	CC			M	64	3		26.3656	74.17
132820	Lung	CC			M	57	4	N	24.974	74.01
142867	Lung	CC			M	69	3		19.2277	73.9
127100	Lung	CC			M	52	2	Y		73.48
127638	Lung	CA			M	66	4		19.1327	72.61
115950	Lung		AA	AA	M	73	4	Y	22.7904	70.92
122468	Lung	CC			M	77	3		21.5019	70.43
130439	Lung	CA			M	57		N	28.4055	69.32
123034	Lung	CC			M	62	2	N	21.5645	68.85
135356	Lung	CC			M	57	3		21.9136	68
135749	Lung	CC			M	38		Y		67.78
128551	Lung	CC			M	73			27.5482	67.64
134975	Lung	CC			M	43	4	Y	17.8359	66.72
117962	Lung		GA	AA	M	82		N	16.8855	64.79
143310	Lung	CC			M	80	2	Y	23.2835	64.73
119306	Lung	CA	GG	AA	M	54	4	Y	23.03	64.72
117529	Lung	CC	GA	AG	M	51		Y	17.3589	64.45
141939	Lung	CC			M	70	4		23.5078	64.1
113444	Lung	CT	GA	AA	M	68		Y	17.9089	63.51
125336	Lung	CA			M	82	4		18.8271	63.28
125123	Lung	CA			M	67	3		18.7328	63.08
143699	Lung	CC			M	52	3		19.1358	61.58
124300	Lung	CA			M	56			24.8971	59.98
121112	Lung	CC			M	67			19.7055	59.04
119048	Lung	CC	AA	AA	M	53	4	Y	22.1453	58.74
116941	Lung		GA	AA	M	51	4	Y	23.3067	58.48
120491	Lung	AA	GG	AA	M	73		N	20.9572	58.39
143996	Lung	CT			M	66			21.4533	57.21
12-885	Lung		GG		M	68	2	Y	16.1415	56.85
116865	Lung	CA	GA	AA	M	58	4	Y	22.913	56.24
135631	Lung	AA			M	60			22.6757	56.11
114510	Lung	CC			M	68	3	N	20.753	55.69
133300	Lung	CC			M	60	3		21.7193	54.81
113880	Lung		GG	AG	M	58	2	Y	24.7409	54.4
114321	Lung	CA	GA	AA	M	71	4	Y	25.2493	54.07
120196	Lung	CC			M	63		N	17.9688	53.95
104583	Lung		GA	AG	M	51	4	Y	18.0427	53.57
140948	Lung	CC			M	63	3	N	16.6531	53.06
109484	Lung	CC	AA	AA	M	65	2	Y	24.0569	52.29
129825	Lung	CC			M	65	4		21.048	51.95
118089	Lung		GA		M	58		N	21.4357	51.91
131421	Lung	CA			M	56		Y	22.4913	51.3
135248	Lung	CA			M	64	3		17.1753	50.29
10-171	Lung		GG	AG	M	61	1	N		50.13
110007	Lung		GA	AG	M	46	3	Y		50.08
117015	Lung		GA	AG	M	82		Y	21.5329	49.25
135244	Lung	CA			M	40	4	Y	22.7732	48.77
119940	Lung	CT	GA	AA	M	72	3	Y	26.6389	48.76
123406	Lung	CC			M	65	3		19.7232	48.6
128857	Lung	CA			M	62	4		27.7177	47.5
125055	Lung	CA			M	60	4		24.0569	46.83
11-810	Lung		AA	AA	M	63	2	N	22.1403	46.22
123173	Lung	CA			M	62	2		20.4294	45.97
119062	Lung	CA	GA	AA	M	79	2	N	18.1955	45.24
140072	Lung	CC			M	50	4		16.6531	45.11
129195	Lung	CT			M	75	4		16.7969	44.43
135599	Lung	CC			M	54			22.8624	44.12
121894	Lung	CC			M	65		Y	25.6055	43.94
132331	Lung	CA			M	52	3	Y	17.239	43.34
126558	Lung	CC			M	68	4	N	22.4323	42.85
123091	Lung	CC			M	63			20.984	42.74
139063	Lung	CC			M	81	3		13.5421	41.72
133482	Lung	CC			M	58		Y	21.2585	41.07
132640	Lung	CA			M	73			19.4674	41.05
118210	Lung		GA	AA	M	59		N	22.0932	39.85
128789	Lung	CC			M	48	2		28.1625	39.71
131811	Lung	CC			M	57	4	Y	24.977	39.46
137289	Lung	CC			M	80			18.026	38.63
127342	Lung	CT			M	67			22.3478	38.44
143653	Lung	CA			M	57	4		22.9421	38.04
125809	Lung	CC			M	37	3		23.5294	37.47
137661	Lung	CC			M	60			21.4692	37.39
133524	Lung	CC			M	60			26.5731	37.34
133434	Lung	CC			M	61	4		20.202	37.25
106670	Lung	CC	GA	AG	M	62	3	N		36.57
130934	Lung	CC			M	73			19.3792	36.57
12-941	Lung		GA	AA	M	54	2	N	22.5981	35.88
109048	Lung		GA	AA	M	67	4	N	25.7117	35.54
121455	Lung	CC			M	64	3		18.4911	35.34
133710	Lung	CC			M	58	4		21.2585	35.29
121489	Lung	CC			M	56	4	N	24.4898	35.23
10-225	Lung	AT	GG	AG	M	67	1	N	22.6474	35.14
120755	Lung	CC	GA	AA	M	54	1	N	18.9388	34.99
120927	Lung	CC			M	56	4		24.4473	34.61
120803	Lung	CC	GA	AG	M	67	4	Y	22.1367	34.54
130437	Lung	AT			M	61		Y	26.8923	34.51
144458	Lung	CC			M	59			18.9388	34.3
135345	Lung	CA			M	45	4	Y	18.8189	33.86
118198	Lung		GA	AA	M	62	4	N	17.9151	33.11
123061	Lung	CC			M	63		N		33.04
118943	Lung	CT			M	56	3		22.2041	32.99
131702	Lung	CT			M	70	4		23.8751	32.17
126197	Lung	AA			M	78		N	17.6471	31.35
124638	Lung	CA			M	71	4		21.1927	30.81
116153	Lung	CC			M	65		N	19.257	30.16
129620	Lung	CC			M	67			20.9042	29.57
139382	Lung	CC			M	53	4		23.3067	29.49
114531	Lung	AA	GG	AA	M	41	4	Y	20.2812	29.42
130659	Lung	CA			M	59	3	N	25.1559	29.28
139913	Lung	CC			M	47			19.415	29.18
133790	Lung	CA			M	60	3	N	24.4646	29.05
137559	Lung	CA			M	77	3		21.2953	28.77
101560	Lung	CC	GA	AG	M	37	4	Y	25.0135	28.57
143303	Lung	CC			M	72	4		26.9531	28.56
142513	Lung	CC			M	57			29.0174	28.45
112759	Lung	AT			M	64			23.7954	28.1
135783	Lung	CA			M	57		Y	23.9869	28.07
141682	Lung	CC			M	52	4		18.9388	28.06
130227	Lung	CT			M	51	4	Y	28.2284	27.72
138225	Lung	CC			M	57	4		25.1486	27.62
122806	Lung	CA			M	63		N	17.5771	27.58
123731	Lung	CA			M	53			25.8806	27.42
116681	Lung	CC	AA	AA	M	42	2	Y	21.2585	27.4
122158	Lung	CA			M	58		N	18.2868	27.04
135488	Lung	CT			M	64			20.5688	26.98
135560	Lung	CC			M	70		N	18.5911	26.84
138845	Lung	CC			M	79			22.5306	26.71
142825	Lung	CC			M	74			17.9931	26.47
124631	Lung	CA			M	60	4		21.6713	26.24
120818	Lung	AT	GG	AA	M	72	4	Y	19.721	25.96
133443	Lung	CC			M	67	3		17.9282	25.82
100705	Lung	CC			M	72	4	Y	22.8571	25.8
128436	Lung	CC			M	64	4	Y	27.5802	25.66
118463	Lung	CA	GA	AA	M	76	4	Y	21.3382	25.4
125414	Lung	CC			M	73	4		20.202	25.39
132458	Lung	AT			M	45		Y	24.5065	25.36
143464	Lung	CC			M	68	3		24.5351	25.27
116726	Lung	CA	GG	AG	M	61		Y	25.8065	25.2
137261	Lung	CC			M	61			23.9512	24.96
127889	Lung	CC			M	35		Y	24.5675	24.82
131557	Lung	CA			M	82			19.5918	24.81
131647	Lung	CC			M	42			18.1138	24.8
133817	Lung	CC			M	35		Y	24.4898	24.65
118320	Lung		GA	AA	M	55	4	Y	23.1405	24.59
117906	Lung		GA	AG	M	69	3	Y	19.1327	24.59
133231	Lung	CC			M	52		N	23.2438	24.59
132376	Lung	CC			M	48		N	20.5191	24.02
121608	Lung	CC			M	39			26.7299	23.92
131709	Lung	CA			M	59		N	23.7118	23.9
121225	Lung	CA	GA	AA	M	68	3	Y	25.1429	23.76
118975	Lung	CA	GA	AA	M	58	3	N	19.5717	23.75
140202	Lung	CC			M	75			20.5714	23.72
13-1781	Lung		GA	AA	M	73	2	N	23.9512	23.43
123848	Lung	CC			M	62				23.18
130598	Lung	CC			M	59	3		25.3069	23.13
135246	Lung	CC			M	46			20.1956	22.66
143985	Lung	AT			M	64			23.8751	22.42
118195	Lung	CC	GA	AG	M	77	4	Y	22.3214	22.35
127651	Lung	CC			M	48	4	Y	17.6327	21.83
140130	Lung	CC			M	62	3		19.8413	21.69
116753	Lung		GG	AG	M	62	4	Y	26.5731	21.65
115981	Lung	CC			M	68			21.4844	21.54
132214	Lung	CC			M	65	3	Y	24.4898	21.48
115337	Lung	CC	AA	AA	M	39	1	Y	26.9896	21.06
141693	Lung	CC			M	50	4		25.0135	21.01
132852	Lung	CC			M	43			20.3223	20.88
126338	Lung	CA			M	67	3	Y	22.8625	20.83
129662	Lung	CC			M	70			19.3772	20.79
117934	Lung		GA	AA	M	67	4	Y	20.7612	20.77
117619	Lung		AA	AA	M	63	4	Y	19.5682	20.71
115116	Lung	CA			M	57			15.8221	20.69
134547	Lung	CA			M	56	4	Y	20.1995	20.66
130300	Lung	CT			M	58			21.9363	20.45
131335	Lung	CC			M	70	4	N	21.1073	20.39
127505	Lung	CA			M	58	2		21.0498	20.1
117712	Lung		GA	AG	M	57	3	Y	19.6072	19.93
139870	Lung	CC			M	59			27.7634	19.9
118727	Lung		GA	AG	M	37	2	Y	25.0135	19.88
123962	Lung	CC			M	51	4	Y	23.3067	19.87
119914	Lung	CA	GA	AA	M	65		Y	25.0593	19.86
117814	Lung	CC	AA	AA	M	67		Y	28.0557	19.4
118075	Lung		GA	AA	M	55	4	Y	30.2737	18.86
121471	Lung	CA			M	72	4		20.5191	18.78
105832	Lung		AA		M	60		Y	20.7031	18.61
118012	Lung		GA	AG	M	66	3	Y	27.6095	18.18
118305	Lung		GA	AA	M	48	3	Y	22.8571	17.66
138834	Lung	CC			M	50	3		22.3214	17.53
124399	Lung	CC			M	63			33.3318	17.46
130927	Lung	CC			M	65	3		21.1203	17.07
113818	Lung		GA	AG	M	66	4	Y	20.9573	17.06
124920	Lung	CA			M	74	4	N	23.9361	17.05
134116	Lung	CC			M	64	3		27.7551	17
116754	Lung	AA	GG	AA	M	52	2	Y	20.2812	16.91
135518	Lung	CA			M	65				16.79
124839	Lung	CC			M	41	3		21.7079	16.78
124809	Lung	CA			M	67	4	N	19.3792	16.6
143396	Lung	CC			M	53	3		19.1001	16.55
121614	Lung	CC			M	63	2	N	23.939	16.54
128002	Lung	CC			M	72			23.8054	16.38
142556	Lung	CC			M	76	3		26.4381	16.31
135218	Lung	CC			M	71	3		24.7409	16.15
13-231	Lung		GA	AA	M	66	1	N	21.6311	16.06
133029	Lung	CC			M	67			28.7268	15.73
121545	Lung	CC			M	43	4		19.3772	15.7
10-156	Lung		GA	AG	M	47	3	N		15.69
13-1701	Lung		AA	AA	M	58	2	N	24.3141	15.51
120003	Lung	CC	GA	AG	M	70	4	Y	20.8666	15.51
139308	Lung	CC			M	61	3		19.4674	15.1
121443	Lung	CT			M	62	1	N	17.7832	14.79
116619	Lung	CC	GA	AG	M	68	2	Y	21.3578	14.73
130008	Lung	AA			M	61		Y	23.1473	14.71
119077	Lung	CC	GA	AG	M	57	3	Y	21.3382	14.39
125459	Lung	CC			M	46	4		23.597	14.33
13-1752	Lung		GG	AG	M	69	2	N	25.4581	14.29
132546	Lung	CC			M	59	2		28.075	14.2
142719	Lung	CC			M	70			17.5781	14.13
138932	Lung	CC			M	50			25.4694	14.03
144267	Lung	CC			M	59			20.3244	13.9
123885	Lung	CA			M	57		N	21.4536	13.9
141534	Lung	CC			M	64	3		19.257	13.87
137154	Lung	CC			M	65	4		20.1951	13.86
137159	Lung	CC			M	66	4	Y	20.0692	13.58
134004	Lung	CC			M	69	3		18.3768	13.52
129931	Lung	AT			M	82			17.8506	13.4
117414	Lung	CC			M	44		Y	23.6652	13.39
133191	Lung	CT			M	66		Y	25.2174	13.17
139264	Lung	CC			M	64	4		25.7117	13.13
125545	Lung	CC			M	67	4	Y	27.9155	13.08
120389	Lung	CC	AA	AA	M	65	3	Y	18.9619	12.76
13-206	Lung		GA	AG	M	70	1	Y	25.9259	12.72
144171	Lung	CC			M	71	2		22.2063	12.38
124883	Lung	CA			M	73		Y	27.0416	12.26
119744	Lung	CT	GA	AA	M	67		Y	20.5499	12.2
122094	Lung	CT			M	62	4		21.6713	12.15
120823	Lung	AA	GG	AA	M	62	4	Y	24.9108	12.09
139001	Lung	CA			M	69	2		20.7476	11.92
134538	Lung	CC			M	60		Y	21.9713	11.9
104010	Lung	CC	AA	AA	M	64	3	Y	22.3435	11.72
120575	Lung	CC	AA	AA	M	55		Y	23.0469	11.7
118488	Lung	CC	AA	AA	M	55		N	23.0469	11.7
131744	Lung	CC			M	40		Y	28.3737	11.69
138553	Lung	CA			M	66	2	N	24.6097	11.56
121596	Lung	CC			M	66		Y	20.7612	11.47
125668	Lung	AA			M	56			26.8519	11.39
118096	Lung	CT	GA	AA	M	46	4	Y	18.5185	11.31
116749	Lung	CC	GA	AG	M	56		Y	22.8571	11.07
115626	Lung	CA			M	45	3	Y	20.7967	11.02
131028	Lung	CC			M	61	3	N	25.4028	10.86
119897	Lung	CA	GA	AA	M	45	4	Y	19.721	10.85
122645	Lung	CT			M	77	4	Y	23.3887	10.66
124625	Lung	CA			M	72	4	Y	20.8086	10.59
117899	Lung	CT			M	46			31.6374	10.57
116011	Lung		GA	AA	M	67	2	N	20.6193	10.53
118800	Lung	CA			M	56	4		18.194	10.49
142994	Lung	CA			M	61	3		24.2439	10.37
131864	Lung	CA			M	50	4		19.721	10.22
117785	Lung	CC			M	41	3		25.1039	10.22
114442	Lung		GA	AG	M	50	2	Y	21.9138	9.95
140292	Lung	CC			M	58	4		16.2982	9.93
142465	Lung	CT			M	74			28.7347	9.87
141271	Lung	CC			M	77	4	N	23.533	9.71
139560	Lung	CC			M	68	3	Y	19.3792	9.66
139274	Lung	CA			M	54	3	N	23.3067	9.65
121281	Lung	CC			M	61	4		22.8624	9.64
140831	Lung	CC			M	65	4		60.8717	9.59
140253	Lung	CA			M	61			25.5922	9.59
122265	Lung	CA			M	57	3		27.5873	9.55
115385	Lung		GG	AA	M	52	3	Y	21.9136	9.45
125538	Lung	CA			M	62	2		22.571	9.31
133806	Lung	CA			M	57			21.1553	9.19
128185	Lung	CC			M	65	4		21.3839	9.14
120366	Lung	CC			M	50		Y	26.1752	9.14
123372	Lung	CA			M	58			18.3391	9.14
125802	Lung	CA			M	52		N	30.4867	9.02
130393	Lung	CC			M	64	3		20.7031	8.9
118793	Lung	CC	AA	AA	M	63	3	Y	20.6193	8.84
120351	Lung		GA	AA	M	61	3	N	24.7721	8.82
138464	Lung	CA			M	65		Y	23.7332	8.61
123402	Lung	AT			M	60			26.079	8.55
122649	Lung	CT			M	76	3	N	21.7993	8.51
129441	Lung	CC			M	46			28.089	8.46
125220	Lung	CT			M	43	3	N	17.313	8.46
124943	Lung	CA			M	57		N	22.7732	8.16
128849	Lung	CC			M	62	3	Y	23.4509	8.02
115047	Lung		AA	AA	M	41		Y	25.7117	7.77
105649	Lung	CC			M	63	2	N	24.841	7.68
132842	Lung	CC			M	61	4		21.2585	7.64
134819	Lung	CC			M	67	4		20.8611	7.6
135854	Lung	CA			M	44			21.2953	7.59
119416	Lung	CC	AA	AA	M	59	2	Y	23.1834	7.5
115938	Lung		GG	AG	M	77		Y	20.7612	7.49
123235	Lung	CA			M	51	3		22.3214	7.39
140851	Lung	CC			M	55			20.1956	7.33
142637	Lung	CC			M	67	1		22.9854	7.28
126931	Lung	CA			M	62		N	27.3438	7.22
122282	Lung	CC			M	61	2	N	23.5294	7.15
129409	Lung	CT			M	42	3		33.3866	7.06
109985	Lung	AA			M	75		N	22.0386	7.02
123534	Lung	CC			M	49		N	24.3865	7.01
133149	Lung	CC			M	66	4		23.6713	6.84
135042	Lung	CC			M	76			18.8189	6.74
112766	Lung	CC			M	47	3	N	18.3655	6.74
133505	Lung	CT			M	63	3	Y	20.984	6.72
129617	Lung	CC			M	68			32.872	6.69
134661	Lung	CA			M	60	2		19.5918	6.67
132678	Lung	CC			M	81		Y	20.8209	6.57
116785	Lung	AA			M	72			19.487	6.55
132179	Lung	CA			M	58			20.0796	6.53
120073	Lung	CC			M	68		N	20.4491	6.48
124931	Lung	CC			M	70		Y	20.9573	6.42
123841	Lung	CT			M	62		Y	22.8624	6.42
12-1675	Lung		GG	GG	M	57	1	N	22.0386	6.4
132151	Lung	CC			M	56		N	24.0055	6.38
119363	Lung	CA			M	54	4	N	18.2222	6.32
132722	Lung	CT			M	64	2	Y	26.8923	6.31
119644	Lung	CC			M	56		Y	20.202	6.14
117376	Lung		GA	AA	M	61		Y	27.6095	6.13
134468	Lung	CC			M	77			22.0386	6
127033	Lung	CC			M	50	4	Y	22.5896	5.76
134059	Lung	CC			M	58		N	22.6474	5.6
131438	Lung	CC			M	43	3	N	23.1206	5.58
131461	Lung	CC			M	59		N	24.3375	5.55
122321	Lung	CT			M	66	4	Y	21.8724	5.48
122908	Lung	CC			M	51	3		20.8292	5.47
10-35	Lung	CT			M	63	1	N		5.44
118264	Lung	CC	AA	AA	M	63	3	Y	21.6713	5.42
115178	Lung	CC			M	68			18.5178	5.4
11-593	Lung		GG	AA	M	43	1	Y		5.39
122166	Lung	CC			M	62	4	N	27.7551	5.38
132432	Lung	AA			M	75			22.1453	5.34
11-657	Lung		GA	AG	M	61	3	Y		5.24
130850	Lung	CC			M	56	4	Y		5.14
130146	Lung	CA			M	30	4	Y	25.6612	5.1
128796	Lung	CC			M	59	4		26.6193	5.02
118276	Lung		GA	AG	M	68		N	19.257	4.9
142769	Lung	CC			M	51	3		24.4898	4.86
132547	Lung	CC			M	59	3	Y	19.8413	4.85
128724	Lung	CC			M	42		N	22.9854	4.82
140065	Lung	CT			M	37			23.8754	4.72
140341	Lung	CC			M	49	2		24.6755	4.71
126294	Lung	CA			M	60		N	19.5965	4.66
130354	Lung	AA			M	65	4	Y	21.1927	4.65
119123	Lung	CC	AA	AA	M	38		Y	21.7051	4.38
118095	Lung		GG	AA	M	72	3	N	22.8571	4.36
124307	Lung	CA			M	58	2		21.6311	4.36
129997	Lung	CC			M	73		Y	24.3824	4.29
130042	Lung	CT			M	67	1	N	25.0593	4.2
134141	Lung	CC			M	50		Y	21.7776	4.2
114173	Lung		GA		M	58	4	N	26.5432	4.15
118998	Lung	CC			M	68			27.3356	4.09
133393	Lung	CA			M	58		Y	23.4236	4.01
133072	Lung	CA			M	68			25.0593	3.95
105462	Lung	CC	AA	AA	M	38	1	Y	25.1024	3.91
142261	Lung	CT			M	58				3.72
121811	Lung	CA			M	60		N	20	3.68
129075	Lung	CC			M	52			20.3383	3.67
143806	Lung	TT			M	72			24.3375	3.64
129235	Lung	CC			M	61		Y	24.3911	3.56
132301	Lung	CC			M	56		Y	27.3982	3.55
129189	Lung	AA			M	70	2	N	23.4236	3.54
117812	Lung	CC			M	44	2		22.8571	3.51
117041	Lung	CC	GA	AG	M	61	4	Y		3.5
119181	Lung	CT	GA	AA	M	53	3	Y	21.9553	3.48
132143	Lung	CC			M	75		N	19.5717	3.43
133615	Lung	CC			M	71			27.31	3.38
142242	Lung	CC			M	55	2		20.5693	3.32
133716	Lung	CC			M	40		Y	27.6817	3.3
133034	Lung	CA			M	67	3	N	19.8141	3.25
126153	Lung	CC			M	43	4	N	29.0174	3.25
110367	Lung		GG	AG	M	50		Y	52.0214	3.23
139215	Lung	CC			M	46			27.7551	3.21
128272	Lung	CC			M	72			24.9135	3.19
129828	Lung	CC			M	50	3	N	21.9713	3.18
123110	Lung	CA			M	47	2	N	21.6049	3.15
121482	Lung	CC			M	71	3	N	16.4237	3.05
101940	Lung	CA	GG	AG	M	60	4	Y	21.2953	3.03
104663	Lung		GG	AG	M	48	4	Y	22.0932	3.03
128775	Lung	CC			M	74	4		20.2812	3.01
142816	Lung	CC			M	62	3		22.9591	3
133157	Lung	CC			M	68		Y	23.7228	3
110550	Lung	CC			M	68		Y	25.2092	3
125268	Lung	CC			M	60	2		23.1084	2.98
133652	Lung	CC			M	51			24.093	2.95
125003	Lung	CA			M	59	4		24.2215	2.84
121604	Lung	AT			M	60		N	20.5151	2.78
118326	Lung	CC			M	60	1	N	20.9572	2.76
127435	Lung	CA			M	52	3	N	30.6648	2.74
133013	Lung	CC			M	41			23.6614	2.73
119896	Lung	CA	GA	AA	M	36		Y	28.0277	2.71
125209	Lung	CT			M	52	2	N	24.093	2.6
139793	Lung	CA			M	59	3	Y	25.5593	2.57
116507	Lung	CT	GA	AA	M	45		Y	23.0546	2.56
142595	Lung	CC			M	69	1		20.5191	2.54
135254	Lung	CC			M	71			27.6817	2.54
126509	Lung	CA			M	59	4		19.5918	2.53
132623	Lung	CC			M	54		Y	23.5102	2.46
135860	Lung	CA			M	64		Y		2.45
135385	Lung	CA			M	63	1		23.9512	2.44
118825	Lung	CA			M	58	3		21.4692	2.42
133910	Lung	CT			M	51			23.2446	2.37
133226	Lung	CT			M	59	3	N	27.7447	2.34
120760	Lung	CC	AA	AA	M	61	2	Y	22.3214	2.29
117617	Lung	CC			M	59		Y	29.0657	2.29
123719	Lung	CA			M	50		N	25.8806	2.29
144006	Lung	CT			M	42			25.5937	2.27
125598	Lung	CC			M	70	1	N	20.148	2.24
117774	Lung	CC	AA	AA	M	60	3	Y	24.3911	2.2
135412	Lung	CC			M	56			24.3911	2.12
111750	Lung		AA	AA	M	61		Y	24.2439	2.11
110077	Lung	CC			M	66	2	N	22.571	2.05
144165	Lung	CC			M	66			22.0243	2.05
104799	Lung	CC			M	69			22.3435	2.03
130944	Lung	CC			M	51	2	N	25.1559	2.03
129867	Lung	CC			M	69	3		28.9062	2.02
132081	Lung	CC			M	70		N	22.8624	2.02
134507	Lung	CC			M	77	4		22.3435	1.98
122165	Lung	CA			M	65	3		22.4082	1.98
120144	Lung	CC			M	72	3		20.1956	1.92
132782	Lung	CC			M	46		N	27.6095	1.89
133636	Lung	CC			M	69	4		27.9431	1.88
142604	Lung	CC			M	77	3		22.7732	1.75
134600	Lung	CC			M	68	1		22.5534	1.74
132548	Lung	CC			M	63		N	22.3081	1.73
134809	Lung	CC			M	64	4		20.4152	1.72
135492	Lung	CC			M	52			24.9135	1.71
114724	Lung	CC	AA	AA	M	45		Y	24.1633	1.7
129196	Lung	CC			M	70	1	Y		1.7
126136	Lung	CC			M	46		Y	27.6095	1.68
10-92	Lung		GA	AA	M	55	2	N		1.67
132203	Lung	CC			M	60	4	N	25.6369	1.66
129826	Lung	CC			M	63			21.83	1.66
127163	Lung	CC			M	57		N	17.9282	1.62
125406	Lung	CC			M	69			23.5078	1.62
118214	Lung		GG	GG	M	59		Y	21.4533	1.56
102204	Lung	CC			M	74			25.7812	1.56
140624	Lung	AT			M	63	4		18.3768	1.54
133751	Lung	CC			M	54			18.6851	1.51
133539	Lung	CA			M	71	3		20.5761	1.51
116057	Lung		AA	AA	M	56		N	21.3593	1.5
11-835	Lung		GA	AG	M	67	3	N	21.7738	1.49
124652	Lung	CC			M	62		N	19.3213	1.48
135581	Lung	CC			M	56	1		24.8971	1.48
128717	Lung	CC			M	50	3	N	23.1084	1.47
128816	Lung	CA			M	52	1		27.1809	1.46
131411	Lung	CT			M	45	3	N	28.3737	1.45
135522	Lung	CA			M	80			22.4059	1.44
121776	Lung	CT			M	60			19.7232	1.43
133816	Lung	CC			M	44	4		21.3578	1.42
112510	Lung	CC			M	77		N	18.3655	1.42
142216	Lung	CC			M	66	2		24.2215	1.4
122735	Lung	CC			M	78	2		20.1956	1.4
123714	Lung	CC			M	63			22.231	1.39
142192	Lung	CC			M	64	4		20.9042	1.38
119067	Lung	CC	GA	AG	M	52	4	Y	24.2215	1.36
103557	Lung		GA	AG	M	64		Y	23.0546	1.35
118709	Lung		GG	AA	M	53	4	N	24.0569	1.33
129308	Lung	CC			M	53			22.3863	1.33
139899	Lung	CC			M	53			25.0995	1.33
140111	Lung	CA			M	48	3		22.9854	1.32
141838	Lung	CA			M	58			24.3865	1.28
133010	Lung	CC			M	66		Y	21.2084	1.28
120024	Lung	CC	GG	GG	M	72		Y	20.5191	1.27
138212	Lung	CC			M	68	2		23.6128	1.26
124781	Lung	CA			M	57	1		25.0135	1.24
10-11	Lung		AA	AA	M	71	2	Y		1.21
133637	Lung	CA			M	58		N	22.0181	1.21
12-937	Lung		GA	AA	M	69	1	N		1.16
133268	Lung	CC			M	66			28.4082	1.16
130143	Lung	CC			M	69	4		18.937	1.14
127700	Lung	CA			M	63	3		20.5693	1.12
139258	Lung	CC			M	48			23.8754	1.12
127006	Lung	CC			M	65	1	N	20.9573	1.08
138215	Lung	CA			M	35	4		23.9224	1.07
113669	Lung	CC	AA	AA	M	55	1	Y	21.3068	1.05
133098	Lung	CC			M	46		Y	21.6441	1.05
120599	Lung		AA	AA	M	64	3	Y	21.875	1.04
124901	Lung	CC			M	66		N	21.4844	1.04
112885	Lung	CC			M	62		Y	26.4463	1.03
143767	Lung	CC			M	49	4		20.1956	1.01
134961	Lung	TT			M	50			28.3848	1
127875	Lung	CA			M	59	2		23.7118	0.98
142250	Lung	AT			M	68			24.7409	0.98
130140	Lung	CC			M	67		N	24.8016	0.97
124199	Lung	CC			M	76	4	N	17.7154	0.91
133060	Lung	CC			M	54			23.5294	0.9
127064	Lung	CT			M	59	1		22.1526	0.89
124812	Lung	CC			M	72		N	19.5312	0.89
11-781	Lung		GA	AA	M	62	2	N		0.88
118702	Lung	CC	AA	AA	M	59	4	Y	27.7551	0.88
132007	Lung	CC			M	52	4		22.8374	0.88
120386	Lung	CC	AA	AA	M	69	2	Y	16.8475	0.87
117841	Lung	CA	GG	AG	M	67		Y	21.2963	0.87
126624	Lung	CA			M	66		N	22.1453	0.87
110437	Lung		AA	AA	M	58	2	Y	30.7004	0.83
113489	Lung		AA	AA	M	40		Y	31.9122	0.79
133784	Lung	CC			M	41		N	24.8591	0.79
130682	Lung	CC			M	56			34.5271	0.79
125048	Lung	CC			M	67	4		23.4586	0.78
119918	Lung	CC	GA	AG	M	42	4	N	22.9854	0.77
130518	Lung	CC			M	64			27.8159	0.77
101936	Lung	CC			M	51			24.539	0.77
134862	Lung	CC			M	50		Y	25.9695	0.75
137955	Lung	CA			M	63			21.4844	0.74
120214	Lung	CC			M	79	4	N	21.7555	0.74
110769	Lung	CT			M	65		N	24.5779	0.74
135594	Lung	CC			M	45			21.7738	0.73
133263	Lung	CA			M	71			25.7657	0.72
141105	Lung	CC			M	53			25.3444	0.72
133655	Lung	CC			M	56		N	30.8248	0.72
133201	Lung	CT			M	58				0.68
132695	Lung	CC			M	62		N	23.9813	0.67
120002	Lung	CC			M	56	4		19.7777	0.67
127826	Lung	CC			M	46			22.4813	0.66
126789	Lung	CA			M	42		N	25.3515	0.65
122212	Lung	CA			M	44		N	22.2063	0.65
130156	Lung	CC			M	65			24.5779	0.65
135343	Lung	CC			M	67	2		24.7475	0.64
134217	Lung	CC			M	61	4	N	26.7949	0.64
131058	Lung	CC			M	59	4		23.9224	0.64
126890	Lung	CC			M	44	4	Y	19.1516	0.63
124852	Lung	AT			M	56			26.6389	0.63
110526	Lung	CC			M	62	4		17.9089	0.62
116244	Lung	CC	GA	AA	M	69		Y	21.7738	0.61
120937	Lung	CC	AA	AA	M	61	3	Y	25.1559	0.61
142928	Lung	CC			M	49			28.4091	0.61
135875	Lung	CC			M	59			22.2753	0.6
134010	Lung	CA			M	63		Y	19.1512	0.59
141092	Lung	AT			M	51	4		27.2173	0.59
133888	Lung	CC			M	43	2	N	27.4406	0.57
106125	Lung	CC	AA	AA	M	63		Y	17.2635	0.56
134749	Lung	CC			M	62	2	N	21.4692	0.56
142904	Lung	CC			M	60	4		20.7476	0.55
129422	Lung	CC			M	34		Y	24.6755	0.55
134684	Lung	CC			M	66	1	N	23.8895	0.53
115556	Lung		AA		M	52	3	Y	23.3887	0.52
122959	Lung	CC			M	66			19.0311	0.52
136086	Lung	CA			M	60			22.6757	0.52
139355	Lung	CT			M	61			22.4913	0.52
138840	Lung	CT			M	59	4		26.9598	0.51
139558	Lung	CT			M	79			24.2424	0.49
134759	Lung	CA			M	41			19.8177	0.46
126456	Lung	CC			M	54	4	Y	23.04	0.46
122546	Lung	CC			M	64	4		18.0697	0.44
100106	Lung		GA	AG	M	60	4	Y	26.4236	0.43
107681	Lung	CC	AA	AA	M	70		Y	21.7181	0.43
134179	Lung	CC			M	46	4	N	21.3669	0.43
123176	Lung	CT			M	62		N	26.8923	0.43
134682	Lung	CC			M	55			22.4088	0.42
124252	Lung	CA			M	75	4	N	22.8928	0.42
117000	Lung	CA	GA	AA	M	41	4	Y	16.6493	0.4
135578	Lung	CC			M	70	3		29.1363	0.37
134893	Lung	CA			M	59			20.4467	0.36
133880	Lung	CC			M	50		Y	23.1247	0.36
120838	Lung	CT			M	81			17.8465	0.35
131555	Lung	CC			M	62			21.4533	0.34
131448	Lung	CA			M	70	3	N	24.2215	0.34
135632	Lung	CC			M	50	3		22.1367	0.32
122516	Lung	CC			M	60	3	Y	24.8591	0.31
121033	Lung	CC			M	62	4		23.4236	0.31
118131	Lung		AA	AA	M	57	1	N	24.4898	0.3
118930	Lung	CC	AA	AA	M	47		Y	30.0838	0.3
126510	Lung	CC			M	44			21.9363	0.3
122284	Lung	CA			M	58	3		24.6181	0.3
139935	Lung	CC			M	73	1		22.8659	0.28
124151	Lung	CC			M	69	3		20.7008	0.27
122043	Lung	CC			M	62	3	N	24.5578	0.27
126080	Lung	CC			M	48			22.0522	0.26
143070	Lung	CC			M	59	1		24.0238	0.25
121787	Lung	CC			M	60		N	20.7967	0.25
126357	Lung	CT			M	70	3	N	20.9573	0.24
124779	Lung	CT			M	73	3		20	0.22
11-459	Lung		AA	AA	M	62	2	Y	20.9573	0.21
115194	Lung	CC			M	54		Y	20.0617	0.2
124972	Lung	CC			M	65	4	N	21.2953	0.2
135094	Lung	CA			M	61			21.2031	0.18
119496	Lung	CC			M	60	3	N	25.7778	0.18
121392	Lung	CC			M	56	4	N	23.7118	0.16
100432	Lung	CC			M	61		Y	20.9107	0.15
140815	Lung	CT			M	65		N	16.7573	0.15
118145	Lung		GG	AG	M	66		Y	20.7008	0.14
119002	Lung	CT			M	79	2	Y	18.1955	0.13
126014	Lung	CC			M	43		Y	23.3355	0.13
10-261	Lung		GA	AG	M	48	2	N	27.9155	0.12
117095	Lung	CA	GA	AA	M	48		Y	24.8163	0.12
124327	Lung	CT			M	66	3	N	18.4425	0.12
104824	Lung	CT			M	66		N	22.4996	0.12
100984	Lung	CC	AA	AA	M	60		Y	22.46	0.11
112633	Lung	CC	AA	AA	M	63	3	N	27.2392	0.1
116088	Lung	CC	AA	AA	M	55	2	Y	23.8751	0.1
116466	Lung	CA	GA	AA	M	54		Y	22.0932	0.1
121856	Lung	CC			M	65		Y	20.4467	0.1
120513	Lung	CC			M	63		N	26.5731	0.1
122340	Lung	CC			M	56	4	Y	18.5078	0.1
126631	Lung	CC			M	70	3		27.9431	0.1
118940	Lung	CC			M	44	4	N	20.202	0.1
100950	Lung	CT			M	73		Y	21.0498	0.1
122663	Lung	CC			M	64	2	N	23.3067	0.1
123786	Lung	CC			M	47	4	Y	22.9398	0.1
119463	Lung	CC			M	73	3	N	19.2653	0.1
119653	Lung	CA			M	66	4	N	23.5102	0.1
123397	Lung	CC			M	55	2		27.6398	0.1
122463	Lung	CA			M	74	1		19.2894	0.1
121426	Lung	CC			M	66	4		21.9713	0.1
120846	Lung	CC			M	65		N	23.0681	0.1
126959	Lung	CT			M	59	2		19.5717	0.1
122502	Lung	AT			M	41	4	N	25.7117	0.1
122609	Lung	CC			M	51			21.6128	0.1
134604	Lung	CC			M	37		Y	27.7447	0.06
132091	Lung	CA			M	45	4		22.9591	0.05
131946	Lung	CC			M	68			23.6652	0.05
135706	Lung	CC			M	61			18.1662	0.04
122138	Lung	CC			M	52	3		23.7118	0.04
138584	Lung	AA			M	67			23.03	0.03
138980	Lung	CC			M	56			24.7721	0.03
144141	Lung	CC			M	72	4		20.2812	0.03
122296	Lung	CC			M	50	2		23.0546	0.02
135424	Lung	CC			M	61	4		23.1084	0.02
135870	Lung	CA			M	41		Y	22.5896	0.02
136397	Lung	CC			M	58			25.0135	0.01
122174	Lung	CT			M	61	3	Y	23.1837	0.01
11-627	Lung		AA	AA	M	60	1	N
117642	Lung		GA	AA	M	64	3	Y	17.6693
119443	Lung	CC	GA		M	66	4	Y	30.1038
120446	Lung	CA	GA	AA	M	60	3	Y
121869	Lung	CC			M	72		N	20.4152
123857	Lung	CT			M	56			20.0796
134405	Lung	CA			M	65	4	Y	23.5294
122505	Lung	CA			M	62	4	Y	20.5078
123057	Lung	CC			M	72	3	N	22.2291
130727	Lung	CC			M	40		Y	23.7812
125115	Lung	CC			M	70	3	N	26.1224
133860	Lung	CT			M	45			21.0498
126424	Lung	CA			M	54	3	Y	23.6713
141486	Lung	CC			M	71
121407	Lung	CC			M	55			24.9199
112188	Lung	CC			M	63			25.4327
126463	Lung	CC			M	67	3		18.0697
124576	Lung	CC			M	66	4		17.9592
116091	Lung	CA			M	69			23.6832
44	Lung		GA	AG	M	66
45	Lung		GA	AA	M	65
4	Lung		GA	AA	M	55
2	Lung		GA	AA	M	63
43	Lung		AA	AA	M	69
135517	Lung	CC			F	52	4			272.49
121461	Lung	CC			F	54	4			227.34
113916	Lung	AT			F	64		N	25.1532	203.06
11-491	Lung		GA	AG	F	62	4	N	26.1427	158.89
133248	Lung	CT			F	69			23.7332	157.5
123403	Lung	TT			F	67	4		25.4524	153.66
124306	Lung	CA			F	57	4		18.9036	141.93
118209	Lung		GA	AA	F	76	3	N	18.4265	131.95
130589	Lung	CC			F	55	3		28.8044	129.83
123727	Lung	CC			F	40			25.2092	107.82
140843	Lung	CC			F	60	3		22.213	100.35
118620	Lung	CA	GA	AA	F	45	2	N	18.9619	99.85
121239	Lung	CC	GA	AG	F	40	3	N	22.3133	87.63
124178	Lung	CT			F	56			20.5457	84.35
133526	Lung	CT			F	83	4		26.3702	73.61
121708	Lung	CA			F	59			20.5457	66.49
129081	Lung	CC			F	44			24.6548	64.76
133534	Lung	AA			F	73	3		21.3333	63.73
119828	Lung	CC			F	66		N	23.3887	62.59
111475	Lung		GA	AG	F	55	3	N	16.0231	61.57
135576	Lung	CC			F	73	4		19.8791	61.31
123804	Lung	AT			F	75	4		19.2894	61.1
132291	Lung	CC			F	59	4		24.1288	60.4
114423	Lung		AA	AA	F	51	4	Y	18.7328	60.03
127497	Lung	CA			F	44	4	N		59.47
120442	Lung	CC			F	59			20.5457	58.7
125372	Lung	CC			F	55	3		18.2066	58.67
135201	Lung	CC			F	49		N	24.3496	56.81
104124	Lung	CA			F	64	4	N		55.54
135116	Lung	CC			F	41	4	Y	22.3478	55.52
124357	Lung	CA			F	67			18.3143	51.25
139396	Lung	CC			F	50	3		21.7193	51.23
125626	Lung	CC			F	52			21.048	49.9
137454	Lung	CC			F	71			19.7239	47.76
143178	Lung	CA			F	66	4		23.1911	45.23
101472	Lung	CA			F	73	4	N	23.8281	44.05
121526	Lung	CC			F	45		N	19.1327	40.23
120390	Lung	CC	GA	AA	F	50	4	N	21.3593	38.82
135505	Lung	CC			F	75		Y	20.9321	36.89
139678	Lung	CT			F	34	3	Y	18.5178	36.18
132338	Lung	CA			F	68	3		23.1111	35.04
119321	Lung	CC			F	51		N	18.662	34.63
132431	Lung	CT			F	59	4		22.4059	32.88
115373	Lung		AA	AA	F	65		Y	16.8855	32.78
137959	Lung	AA			F	61	3		22.8329	31.73
140998	Lung	CA			F	65		Y	22.9591	30.83
123680	Lung	CA			F	44	4		16.7311	30.71
116197	Lung		GG	AG	F	52		Y	26.7759	29.61
131227	Lung	CT			F	65	4		21.0828	29.43
142724	Lung	CA			F	51			16.8475	27.43
133796	Lung	CA			F	45			20.0287	27.05
141894	Lung	CC			F	65	4		18.7305	26.71
122424	Lung	CC			F	74	3		23.4568	26.15
135822	Lung	CC			F	38	4	N		25.18
121755	Lung	CT			F	69			21.8573	24.44
133583	Lung	CA			F	57			23.6128	24.43
130210	Lung	CA			F	70	4		19.4674	24.43
116154	Lung		GA	AA	F	56		Y	22.3081	23.05
144474	Lung	CC			F	57			19.3685	22.8
115065	Lung	CC			F	68	3		17.6309	22.76
130139	Lung	CC			F	69	3		28.578	21.24
125130	Lung	CA			F	64	4		20.4783	21.1
104739	Lung	CC			F	69	4		24.0238	20.38
143325	Lung	AT			F	61	2		25.2994	19.79
125516	Lung	CA			F	58		Y	24.677	19.64
144098	Lung	CC			F	49	3		21.1927	19.58
132554	Lung	CC			F	68			26.3146	19.46
141122	Lung	CC			F	61	4	N	17.8359	19.24
118677	Lung	CC	GA	AG	F	51	2	Y	23.3377	18.77
124048	Lung	CC			F	66	4		28.6501	18.47
120255	Lung	CC			F	58		N	23.533	18.46
126728	Lung	CC			F	51	4	Y	20.202	18.24
124745	Lung	CC			F	32	3		19.4674	17.24
121911	Lung	CC			F	41	4	N	20.7031	17.16
121151	Lung	CA			F	45	4		16.5607	16.72
119133	Lung	AA	GG	AA	F	50	4	Y	17.5781	16.3
135366	Lung	CC			F	62	4		26.8386	16.18
137633	Lung	CC			F	69				16.12
132487	Lung	CA			F	68			23.8751	15.53
135605	Lung	CC			F	42	3		17.8465	15.46
126190	Lung	CC			F	51			32.0312	15.45
143622	Lung	CA			F	59			25.1532	15.19
100052	Lung	CC			F	59				14.98
133501	Lung	CC			F	68	3		18.9745	14.39
126422	Lung	CC			F	52	4		22.4913	14.31
128838	Lung	CC			F	80			25.2712	13.11
126481	Lung	CC			F	75	4		19.5965	12.8
130395	Lung	CA			F	54	4			12.43
129579	Lung	CA			F	68	3		23.3091	11.79
125009	Lung	CC			F	65	4		22.2137	11.77
126350	Lung	CC			F	56			22.0604	11.34
140534	Lung	CC			F	57	4		21.6311	10.91
118654	Lung	CC	GA	AG	F	61	4	Y	24.9199	10.7
119929	Lung	CA	GA	AA	F	63	4	N	18.6709	10.53
128351	Lung	CC			F	49		Y	33.5635	10.34
102633	Lung		GA	AG	F	70	3	Y	27.0051	10.26
133877	Lung	CA			F	57			18.3655	9.78
129773	Lung	CA			F	59	4		29.5159	9.78
139411	Lung	CC			F	53			26.2985	9.34
135029	Lung	CC			F	65		Y	21.6441	9.03
120192	Lung	CC			F	71			26.0375	8.75
128004	Lung	CA			F	49	4		22.5827	8.61
125039	Lung	CC			F	72	1		32.4557	8.59
123180	Lung	AA			F	59			23.5304	7.63
125227	Lung	CC			F	69			26.6667	7.55
118275	Lung		GA	AA	F	42		Y	32.4622	7.46
114894	Lung	CA	GG	AG	F	59		Y	28.5156	7.42
124741	Lung	CC			F	45		N	20.6633	7.31
120888	Lung	AT			F	62	2		26.4381	7.24
122350	Lung	CC			F	60	3		22.0604	7.17
125228	Lung	CA			F	63			20.7031	7.1
130971	Lung	CC			F	60			24.2439	6.93
130466	Lung	AT			F	47	3		22.8329	6.81
132889	Lung	CC			F	66			28.4444	6.69
122303	Lung	CC			F	44	1		23.0518	6.59
126535	Lung	CC			F	59		N	27.6398	6.57
128397	Lung	CA			F	74		N	27.4077	6.56
123955	Lung	CA			F	54			23.4566	6.48
132975	Lung	CC			F	83	4		21.6713	6.45
132605	Lung	CA			F	74	4		23.0469	6.38
133886	Lung	CC			F	34	4	Y	22.6409	6.31
135829	Lung	CC			F	59	4		17.313	6.14
132727	Lung	CT			F	64		Y	29.6427	5.98
120651	Lung	CC	GA	AG	F	71	3	Y	28.1943	5.93
123360	Lung	CC			F	45			30.1194	5.62
100690	Lung	CA	GA	AA	F	65	4	Y	26.9531	5.59
128477	Lung	CT			F	60	4	N	19.9792	5.31
120012	Lung	CC	GA	AG	F	53	3	Y	27.4714	5.21
130573	Lung	CA			F	74			22.719	5.12
121346	Lung	CC			F	64	3	N	18.75	5.06
120660	Lung	CC			F	48	3	N	23.1473	4.98
125325	Lung	CT			F	79	4		20.0692	4.97
130599	Lung	CA			F	72			27.5312	4.89
131062	Lung	CC			F	76			27.8876	4.77
117954	Lung	CA			F	76		N	18.3594	4.74
133855	Lung	AT			F	66	4		23.634	4.73
124446	Lung	CC			F	56	4	N	20.7031	4.73
125211	Lung	CT			F	49			25.1532	4.71
130536	Lung	CA			F	40	4	Y	25.4375	4.66
128399	Lung	CT			F	46		Y	24.3865	4.37
135258	Lung	CC			F	34			18.2563	4.34
116772	Lung	CA	GG	AG	F	50		N	24.5578	4.2
119184	Lung	CC	AA	AA	F	67	3	Y	17.9282	4.19
134566	Lung	CA			F	51			22.0604	4.15
134747	Lung	CC			F	69	3	Y	21.0517	4.06
134087	Lung	AT			F	67	3		26.986	3.97
127155	Lung	CC			F	63	4	N	19.9481	3.76
129682	Lung	CT			F	56	3	N	25.5588	3.34
135943	Lung	CC			F	70	4		21.6441	3.33
126836	Lung	CT			F	46			20.6612	3.29
128062	Lung	CC			F	46	4		23.7332	3.12
122944	Lung	CC			F	63		N	28.3039	3.1
126927	Lung	CC			F	75	3	N	27.5873	3.08
122200	Lung	CC			F	71	3	Y	27.8876	3
101733	Lung	CA			F	69		Y	18.1955	2.96
122918	Lung	CC			F	60	4	N	26.6436	2.96
130743	Lung	CA			F	71			24	2.92
105840	Lung	CA			F	52	4	N	28.1337	2.85
143863	Lung	CC			F	60		Y	21.7865	2.81
125063	Lung	CA			F	66			24.2215	2.76
130969	Lung	CC			F	61		N	23.6244	2.74
121267	Lung	CC			F	68		N	54.058	2.74
125239	Lung	CA			F	40	2	N	26.6436	2.71
140288	Lung	CC			F	71	4		22.8624	2.58
119327	Lung	CC	GA	AG	F	55	4	Y	19.9481	2.57
116621	Lung	CC			F	45		N	18.9292	2.57
113649	Lung	CA	GA	AA	F	52	3	Y	20.5688	2.45
127633	Lung	CC			F	49	3		23.7118	2.44
10-61	Lung		AA	AA	F	45	3	N		2.36
131014	Lung	AA			F	46		Y	22.806	2.28
129586	Lung	CC			F	49	3	Y	24.3046	2.23
143451	Lung	CC			F	47	3		29.6665	2.2
126416	Lung	CC			F	71		Y	24.0055	2.19
116308	Lung	CA	GA	AA	F	70		Y	27.4714	2.18
132840	Lung	CC			F	64	3		26.2985	2.17
115159	Lung		AA	AA	F	63	3	Y	20.7967	2.1
114085	Lung	CA			F	40	4	N	20.9042	2.03
120761	Lung	CC			F	56		Y	27.5862	2.01
126105	Lung	CC			F	68	1		23.8054	2
135357	Lung	CC			F	50			27.0552	1.98
119505	Lung	CA			F	48	2	N	21.2953	1.96
127432	Lung	CC			F	58		Y	21.6797	1.92
132580	Lung	CC			F	42		Y		1.92
142419	Lung	CC			F	64			26.3702	1.9
129881	Lung	CC			F	75		N	27.7662	1.87
127012	Lung	CC			F	71	4	N	20.7157	1.87
122341	Lung	CA			F	48	4	N	26.2917	1.86
116366	Lung		GA	AA	F	55	4	Y	27.3438	1.85
108041	Lung	CA	GA	AA	F	65	3	Y	21.9289	1.84
141366	Lung	CC			F	70			20.6131	1.7
104303	Lung	CT			F	54			27.9904	1.67
124451	Lung	CC			F	68	2		25.9645	1.65
128153	Lung	CA			F	41	4		24.2382	1.59
136377	Lung	CA			F	73		N	19.4674	1.58
112955	Lung	CC	GA	AA	F	54	2	Y	22.4609	1.55
133179	Lung	CA			F	51	4		26.9557	1.54
129679	Lung	CC			F	58	4		20.9566	1.51
117270	Lung	CC	GA	AG	F	42	3	Y	18.902	1.49
123153	Lung	CT			F	63	4		32.0312	1.48
131233	Lung	CT			F	50	3		19.1111	1.48
125419	Lung	CC			F	59	4		21.4844	1.47
134872	Lung	AA			F	73			27.7671	1.39
135013	Lung	CA			F	35	4		28.251	1.39
108148	Lung	CC			F	66	1		29.34	1.38
124440	Lung	CC			F	40	4			1.37
123010	Lung	CC			F	49	4		17.8434	1.36
119064	Lung	CC	AA	AA	F	79		Y	27.7344	1.34
132925	Lung	CA			F	65	4		18.1312	1.33
125608	Lung	CC			F	49			23.1405	1.3
116588	Lung		GG	AG	F	59	1	Y	24.8358	1.29
122737	Lung	CC			F	47	4	N	17.6254	1.27
135044	Lung	CC			F	43	2	N	20.9572	1.21
142141	Lung	CC			F	41			18.0535	1.19
124410	Lung	CC			F	51	4	N	23.8751	1.16
144348	Lung	CC			F	48	3		21.9261	1.12
120200	Lung	CC	AA	AA	F	58	3	Y	21.9363	1.11
128261	Lung	CA			F	61	3		30.3871	1.1
117422	Lung	CC			F	54		N	21.048	1.1
143757	Lung	CC			F	42	3		21.875	1.06
137651	Lung	CA			F	70			21.7784	1.05
113406	Lung	CC			F	50		N	23.0518	1.05
124608	Lung	AT			F	62			21.8776	1.04
142176	Lung	CC			F	52		N	23.4375	0.99
118217	Lung	CC	AA	AA	F	68	2	N	21.0772	0.98
132102	Lung	CT			F	52			19.8791	0.95
135395	Lung	TT			F	59			24.5603	0.93
121822	Lung	CA			F	57			27.5312	0.92
117497	Lung		GG	AG	F	51		Y	20.8325	0.9
117190	Lung		GA	AA	F	56	4	Y	17.0874	0.87
123710	Lung	CC			F	55		N		0.84
132699	Lung	CC			F	45	4		20.7031	0.83
141400	Lung	CA			F	70		Y	21.7778	0.79
132800	Lung	CT			F	57	4		18.4911	0.78
119646	Lung	CC			F	55		N	22.0604	0.77
115413	Lung	CC	AA	AA	F	28	3	Y	17.6898	0.76
135406	Lung	CC			F	62		N	23.03	0.73
135474	Lung	CC			F	41		Y	25.0593	0.71
132074	Lung	CC			F	42	4	N	21.3382	0.7
135269	Lung	CC			F	40			23.4586	0.7
100444	Lung	CT	GG	AG	F	52	4	Y	24.0882	0.68
119368	Lung	CC	AA	AA	F	44	2	N	19.5312	0.67
115020	Lung	CC			F	77	4	Y	22.4323	0.65
141855	Lung	CA			F	35	3		25.3906	0.65
128016	Lung	CC			F	78			25.8022	0.64
134144	Lung	CC			F	48		Y	22.6562	0.61
130256	Lung	CC			F	65				0.61
132438	Lung	CA			F	60	1		20.9321	0.54
139566	Lung	CC			F	61	4		30.4272	0.54
129131	Lung	CC			F	61		N	23.0518	0.53
11-579	Lung		AA	AA	F	74	2	N		0.52
123132	Lung	CA			F	67	3		21.3675	0.52
128648	Lung	CC			F	51			23.3355	0.5
133558	Lung	CT			F	59	4		25.6369	0.49
128726	Lung	CC			F	55	3		22.2656	0.48
130009	Lung	CC			F	46	4	N	23.2254	0.47
103671	Lung	CC			F	46	4	Y	19.2894	0.47
128158	Lung	CC			F	68		Y	34.8425	0.47
122069	Lung	CC			F	47	4	N	19.052	0.44
101192	Lung	CC	AA	AA	F	67	4	Y	20.4294	0.41
136202	Lung	CA			F	64			24.0055	0.4
115578	Lung		AA	AA	F	31		Y	29.0487	0.39
125119	Lung	CC			F	71	3		18.1662	0.39
103338	Lung	CA			F	44		Y	24.0346	0.35
10-353	Lung		AA	AA	F	49	1	N	21.7865	0.34
134416	Lung	CA			F	55	2		19.9594	0.34
134257	Lung	CC			F	52	2		24.3865	0.32
130098	Lung	CC			F	65			26.5643	0.32
143890	Lung	CC			F	52	1		24.3046	0.31
126583	Lung	CC			F	46		Y	22.5896	0.3
117546	Lung	CA	GA	AA	F	59	1	Y	26.9531	0.29
118143	Lung		GG	AG	F	46	2	Y	20.9572	0.29
133255	Lung	CA			F	52		Y	17.4044	0.29
102232	Lung		GA	AG	F	60	1	N	22.68	0.28
131626	Lung	CA			F	56			22.6562	0.27
131259	Lung	CC			F	69		N	27.4348	0.26
105201	Lung	CC	AA	AA	F	74	2	Y	19.2894	0.24
130112	Lung	CC			F	56		N	27.5556	0.23
121998	Lung	CT			F	24	4	N	19.4771	0.22
117926	Lung		GA	AG	F	68		Y	22.6562	0.19
120232	Lung	CC	AA	AA	F	43		Y	20.202	0.17
10-357	Lung	CC	GA	AG	F	59	3	N	22.6562	0.16
124407	Lung	AA			F	51	1		25.5102	0.12
122156	Lung	CC			F	45	4	N	22.2656	0.11
124899	Lung	CC			F	52	1		22.2222	0.11
120550	Lung	CC	GA	AG	F	44		Y	22.1893	0.1
118536	Lung	CC	GA	AA	F	57	4	Y	16.5289	0.1
105641	Lung	CC	AA	AA	F	34	4	Y	19.5312	0.1
120899	Lung	CC	GA	AG	F	59		N	24.4352	0.1
113835	Lung	CA	GA	AA	F	58	1	Y	33.4977	0.1
122458	Lung	CA			F	58			23.3355	0.1
115207	Lung	CC			F	63		Y	23.4375	0.1
119070	Lung	CA			F	43	4		18.75	0.1
125826	Lung	CC			F	60	4		24.0569	0.1
118696	Lung	CT			F	52	2		23.2335	0.1
124050	Lung	CC			F	71		N	19.3792	0.1
119322	Lung	CT			F	63			20.7612	0.1
132447	Lung	CA			F	59	4	Y	26.7094	0.07
133969	Lung	CA			F	62	4		19.5556	0.07
11-520	Lung		GA	AA	F	60	4	N		0.06
137363	Lung	CC			F	56	1	N	22.68	0.06
142866	Lung	CC			F	59	3	N	29.4887	0.06
130686	Lung	CA			F	52		Y	19.7035	0.05
135580	Lung	AA			F	49	3		20.0692	0.03
138461	Lung	CC			F	55			23.4375	0.03
138339	Lung	CT			F	46			22.5466	0.02
143027	Lung	CC			F	50			15.2344	0.02
139466	Lung	CA			F	44	4		23.1247	0.02
140995	Lung	CA			F	65			24.064	0.02
135617	Lung	CA			F	54			29.7442	0.01
120697	Lung	CC			F	78	4	N	15.9597	0.01
120084	Lung	CA	GA	AA	F	43	4	Y	18.7305
120385	Lung	CC	GA	AG	F	39	1	N	19.1406
125702	Lung	CC			F	47	4	Y	27.1816
131136	Lung	CC			F	59	4	Y
124594	Lung	CC			F	43	4	N	17.9418
133840	Lung	CC			F	73			23.9361
135154	Lung	CC			F	62			22.231
140317	Lung	CC			F	59		Y	38.8739
130288	Lung	CC			F	63	3	Y	20.8117
130495	Lung	AT			F	39			20.3428
116626	Lung	CA			F	59	4	N	23.1206
112604	Lung	CT			F	77	4		17.7832
3	Lung		GA	AA	F	56
1	Lung		AA	AA	F	63
128540	Liver	CC			M	66			21.7181	56.41
123024	Liver	CA			M	66			25.7276	28.03
132215	Liver	CA			M	74			21.7993	21.43
134075	Liver	CA			M	78			25.8478	1.03
41	Liver	CA	GA	AA	M	63
134726	Liver	CC			F	57			19.5312	12.25
126680	Lipomyoma	CC			M	47			21.7994	0.6
118645	leimyoma		GA	AG	F	50		N	23.4375	0.1
132617	Kidney	CC			M	52			23.5102	30.73
126980	Kidney	CC			M	67		N	26.4463	18.72
144157	Kidney	CA			M	78				8.65
22	Kidney		GA	AA	F	57
141957	Intestines	CA			M	28			23.4568	1.18
130975	Intestines	CC			M	65	4	N	18.3655	0.22
129684	Intestines	CA			F	49		N		197.24
131562	Intestines	CC			F	58			26.5338	0.5
134406	Head_Neck	CA			F	77			27.5873	5.84
120464	Gastric	CC			M	73	1	N	22.4913	703
123159	Gastric	CC			M	60	3	N	21.0077	434.01
141319	Gastric	CA			M	82	4	N	19.4874	357.91
130720	Gastric	AA			M	80				229.14
125549	Gastric	CC			M	45	2	N	21.2279	226.85
124844	Gastric	CC			M	62			19.487	224.9
129356	Gastric	CC			M	62			21.1389	209.83
10-6	Gastric		GG	AG	M	58	3	Y		181.12
130966	Gastric	CC			M	48	4		22.3863	167.66
123407	Gastric	CC			M	57	3		22.4913	159.34
10-91	Gastric		AA	AA	M	53	3	N		156.64
132216	Gastric	CA			M	65	2	N	23.5078	155.87
127690	Gastric	CC			M	49	4		30.3673	154.81
10-89	Gastric		AA	AA	M	65	3	N		154.45
121027	Gastric	CT			M	72			19.3359	140.84
10-253	Gastric		AA	AA	M	64	3	N	21.2585	137.24
127257	Gastric	CC			M	45	2	N	20.7157	136.19
10-73	Gastric		GG	AA	M	56	2	N		135.97
121644	Gastric	CC			M	74		Y	19.4674	130.18
121276	Gastric	AT			M	74	3		18.5568	127.87
10-64	Gastric		GG		M	56	4	N		125.43
113657	Gastric	CT			M	51	3	N	26.7755	125.41
100513	Gastric	CC			M	59		N	17.3611	124.09
117339	Gastric	CC	GA	AG	M	75		Y	18.6214	123.95
128001	Gastric	CC			M	76			20.4152	110.83
122288	Gastric	CA			M	74		Y		108.88
133989	Gastric	AA			M	48	4	N	26.0617	104.17
140894	Gastric	AT			M	72	4		23.6652	101.27
119694	Gastric	CA	GA	AA	M	67	3	N	27.7447	100.49
138560	Gastric	CA			M	44				99.55
121132	Gastric	CC			M	45		N	19.257	98.23
128653	Gastric	CC			M	49	4	N	23.3091	93.85
10-88	Gastric		AA		M	76	4	N		93.42
125797	Gastric	CA			M	66	4		20.7008	87.8
132859	Gastric	CC			M	74	4		20.0692	86.6
110385	Gastric	CC	AA	AA	M	48	3	Y	17.2111	86.48
122204	Gastric	CC			M	72	2		19.6232	86.17
126214	Gastric	CC			M	57	3	N	17.5278	85.25
132119	Gastric	CC			M	72	3		25.5593	82.99
110956	Gastric	CT			M	57	3		20.202	76.5
124532	Gastric	CC			M	54	3	N	20.679	74.71
10-178	Gastric		GG	AA	M	52	3	N	26.4915	73.07
10-108	Gastric		GA		M	57	2	N		72.32
131648	Gastric	CC			M	70			17.5697	71.89
138693	Gastric	CA			M	62	3		22.5827	68.95
137382	Gastric	CC			M	63			24.6094	68.89
141296	Gastric	CA			M	72			22.4082	68.66
119206	Gastric	CC	AA	AA	M	75	3	N	20.0474	67.47
129469	Gastric	CA			M	77			17.0874	67.19
115739	Gastric	CC			M	58	3		34.4496	65.55
143174	Gastric	CC			M	65	4		18.9866	64.93
117960	Gastric	AT	GG	AA	M	39	4	N	18.2183	63.64
123633	Gastric	CA			M	77		N	26.2649	62.68
113852	Gastric	CA			M	72			15.2439	62.44
119470	Gastric		AA	AA	M	54	4	N	23.9512	61.79
122634	Gastric	CC			M	50	3		20.0796	61
125594	Gastric	CC			M	72	3		22.8928	59.67
117857	Gastric	CC	AA	AA	M	64	3	N	23.3377	58.85
125640	Gastric	CC			M	76	3		21.048	57.8
130244	Gastric	CT			M	57	3		17.7154	56.6
121861	Gastric	CC			M	52	3	Y	25.4581	56.02
139652	Gastric	CA			M	76	2		17.7183	55.92
122481	Gastric	CC			M	64	3	N	18.7305	55.25
133092	Gastric	AA			M	67	4		21.79	55.13
119213	Gastric	CC	AA	AA	M	26	4	N	17.3745	54.87
122216	Gastric	CC			M	63	4		18.937	54.32
121851	Gastric	CC			M	60		N	22.4941	54.3
125574	Gastric	CA			M	51	3	Y	19.2526	53.36
131904	Gastric	CC			M	64	4		20.3125	52.96
139186	Gastric	CT			M	61	3	N	17.8565	51.19
125755	Gastric	CC			M	69		N	24.8163	50.64
132639	Gastric	CA			M	57			17.2888	49.61
135039	Gastric	CC			M	44	2	N	20.7612	49.22
118722	Gastric		GA	AA	M	68	4	Y	21.6041	49.07
122221	Gastric	CC			M	67			23.1405	48.06
123445	Gastric	CC			M	81	3		18.5901	47.96
123346	Gastric	CC			M	78	4			47.14
115990	Gastric	CA	GA	AA	M	81	3	Y	18.9069	46.08
120362	Gastric	CA			M	59	3	N	20.1348	44.96
132231	Gastric	CA			M	73	3		22.0317	44.26
108666	Gastric	CC			M	57		N	17.239	44.19
134623	Gastric	CC			M	84			19.1327	43.62
134023	Gastric	CT			M	62			15.5709	43.48
125348	Gastric	CC			M	62	3	N	16.901	43.45
128901	Gastric	CC			M	79	2		26.4915	43.09
118916	Gastric	CC	GA	AG	M	58	2	N	17.301	42.94
127267	Gastric	CT			M	54	3	N	30.1103	42.93
113993	Gastric	CC			M	60	3	N	18.369	42.49
116280	Gastric	CC			M	56	3	N	19.5717	41.68
119405	Gastric	CC			M	72		N	15.0311	41.34
10-252	Gastric		GA	AG	M	72	3	Y	31.25	41.3
135729	Gastric	CC			M	64	1	N		40.93
120894	Gastric	CC			M	62	4	N	18.9388	40.93
124341	Gastric	CC			M	64		N	24.3375	40.09
119711	Gastric	CC	AA	AA	M	60	3	Y	26.8544	39.72
120178	Gastric	CC			M	63	4	N	19.0311	39.6
124728	Gastric	CC			M	56		N	22.1453	39.59
10-53	Gastric		GA		M	46	2	N		38.36
127004	Gastric	CA			M	55	4		18.3655	38.05
126411	Gastric	CC			M	27		Y	16.358	37.81
120880	Gastric	CC			M	51	3		20.6193	37.53
140860	Gastric	CC			M	61	2		20.0692	37.4
132816	Gastric	CC			M	43	3	N	15.5489	36.93
122173	Gastric	CA			M	61	3		22.8659	36.93
135196	Gastric	CC			M	54	4	Y	21.5139	36.9
132947	Gastric	CC			M	74	4	N		36.57
133702	Gastric	CC			M	61			17.782	36.42
126412	Gastric	CC			M	65	4	Y	22.4913	36.21
131185	Gastric	CA			M	32	3	N	17.1468	35.57
118173	Gastric	CC	AA	AA	M	70	4	Y	19.0039	35.4
121538	Gastric	CC			M	77		Y	22.1003	35.32
124339	Gastric	CC			M	53	4		29.0318	35
134058	Gastric	CC			M	42			22.571	34.93
10-151	Gastric	CC	GA	AA	M	53	2	N		34.92
115236	Gastric	CT			M	55			18.937	34.35
131184	Gastric	CA			M	59	4		20.5693	34.3
119059	Gastric	AA	GG	AA	M	67	2	Y	26.0276	33.02
123126	Gastric	CA			M	74	2	Y	19.0311	32.79
132646	Gastric	CA			M	65	4	N	23.4236	32.67
134197	Gastric	AA			M	62			22.3081	32.65
133199	Gastric	CA			M	26			17.0433	32.29
125610	Gastric	CC			M	50	3	N	21.7994	31.2
119637	Gastric	CC			M	61	3		18.5901	31.02
117411	Gastric	CC			M	76		Y	19.3698	30.86
133715	Gastric	CC			M	62	3		14.2027	30.76
127947	Gastric	CC			M	45			20.3816	30.39
130357	Gastric	CC			M	46	4		20.8611	29.3
130389	Gastric	CC			M	63			21.9363	29.3
118878	Gastric		GA	AA	M	62		N	16.8475	29.16
118243	Gastric		GG	AG	M	48	2	Y	19.1953	28.9
10-271	Gastric		AA	AA	M	58	4	N	24.093	28.83
129992	Gastric	CC			M	64	4		17.7557	28.31
142690	Gastric	CT			M	69	2	Y	16.3304	28.19
114901	Gastric	CC	GA	AG	M	58	2	N	21.4533	28.18
133967	Gastric	CC			M	62	3	N	16.8061	28.01
124176	Gastric	CA			M	68	3		21.9899	27.96
119031	Gastric	CC	GA	AA	M	51	3	N	22.231	27.73
123508	Gastric	CC			M	77			23.0469	27.54
131727	Gastric	CA			M	68	2		21.1073	27.34
114031	Gastric	CA			M	60		N	23.1834	27.31
132135	Gastric	CC			M	28	4		24.977	27.28
102542	Gastric	CC			M	75	2	N	17.4329	27.22
130040	Gastric	CC			M	57			17.6898	27.04
130403	Gastric	CC			M	70			23.4568	26.96
118216	Gastric		AA	AA	M	64	3	Y	15.2353	26.02
135545	Gastric	CC			M	59	3		20.2848	25.87
125064	Gastric	CA			M	51	3		26.5021	25.66
134763	Gastric	CA			M	77	4	N	21.9899	25.54
132479	Gastric	CA			M	52	2		18.8268	25.53
133000	Gastric	CC			M	59	4	N	18.6122	25.29
127899	Gastric	CA			M	73			24.093	25.18
110562	Gastric	CC			M	65	3	N	19.9594	25.15
132907	Gastric	CA			M	57			19.0039	24.66
123894	Gastric	CC			M	58	3		24.5675	24.36
141487	Gastric	CC			M	73	3		21.4619	24.28
100031	Gastric	CA	GA	AA	M	68		Y	18.0427	24.18
125688	Gastric	CC			M	51			20.7612	23.96
117832	Gastric	CC			M	58	3		21.0938	23.83
141399	Gastric	CC			M	42	3		17.5697	23.74
120657	Gastric	CA			M	56	2	N	19.0311	23.66
121487	Gastric	CC			M	72		N	22.8624	23.46
131592	Gastric	CC			M	65			24.8016	23.06
10-8	Gastric		GG	AA	M	46	4	N		23.01
131896	Gastric	CC			M	61	3		22.4996	23
121324	Gastric	CC			M	55		N	15.7768	22.99
126162	Gastric	CA			M	57	3		20.4382	22.77
135416	Gastric	CC			M	58			19.8347	22.32
100021	Gastric	CC			M	47	3	N	19.8347	22.16
111568	Gastric	CA	GA	AA	M	67	4	Y		21.96
128167	Gastric	CA			M	61	2		22.4059	21.88
116304	Gastric	CA	GA	AA	M	59	3	Y	19.1327	21.59
119212	Gastric	CA	GA	AA	M	59	2	Y	21.2963	21.55
121055	Gastric	CA			M	64			23.1481	21.4
135753	Gastric	CC			M	63	3		19.9184	21.33
130115	Gastric	CA			M	39	4		19.6642	21.26
124147	Gastric	CA			M	48	4		29.7004	21.13
131318	Gastric	CA			M	66			18.8268	21.13
130498	Gastric	AA			M	55			19.7232	20.88
123056	Gastric	CC			M	68	4	N	19.9594	20.73
130490	Gastric	CA			M	70	4		29.0533	20.21
129639	Gastric	CA			M	33	3	N	17.3604	20.1
131838	Gastric	AA			M	54			22.2041	20.06
119298	Gastric	CC	GA	AG	M	60	2	N	19.9432	19.9
129945	Gastric	CA			M	71			17.9282	19.06
132871	Gastric	CC			M	77	3	Y	21.5645	19.05
122627	Gastric	CA			M	47		N	23.5078	18.99
132293	Gastric	CC			M	62		N	16.563	18.98
123163	Gastric	CA			M	56	4	N	18.6851	18.8
137683	Gastric	CA			M	71	2		22.4913	18.77
122504	Gastric	AT			M	77			20.7612	18.5
133673	Gastric	CA			M	47	4	N	18.8272	18.31
130001	Gastric	TT			M	51	3	N	17.9592	18.28
118094	Gastric	CA	GA	AA	M	61	3	N	24.5089	18.21
127081	Gastric	AA			M	59			20.4152	18.18
125452	Gastric	CT			M	57	3			18.17
118002	Gastric		GA	AA	M	60	4	Y	16.5147	18.15
133278	Gastric	CA			M	42	2		21.0938	18.08
126261	Gastric	CC			M	50	3	Y	21.0772	18.03
133218	Gastric	CA			M	65	2	N	25.3906	17.99
135733	Gastric	CC			M	59	3		21.875	17.98
118170	Gastric	CC	GA	AG	M	64	3	Y	22.3757	17.92
124908	Gastric	CC			M	61			22.9481	17.87
135166	Gastric	CC			M	67			21.5139	17.6
118250	Gastric	CC			M	56	4		24.281	17.48
130509	Gastric	CC			M	56	3		16.3847	17.46
129411	Gastric	CC			M	77			23.03	17.3
114278	Gastric	CC	AA	AA	M	68	2	Y	23.03	17.01
118300	Gastric		AA	AA	M	77	3	N	15.9597	16.91
113833	Gastric		AA	AA	M	64	4	Y	24.5089	16.76
143059	Gastric	CC			M	80			21.83	16.55
130665	Gastric	CA			M	62			25.7812	16.43
10-103	Gastric	CC	GG		M	65	3	Y	27.3356	16.42
132261	Gastric	CC			M	73	4		22.5466	16.07
10-164	Gastric		GG	AG	M	73	3	Y		15.99
143714	Gastric	CC			M	52			17.2635	15.95
10-144	Gastric		GA	AG	M	53	1	N		15.84
122943	Gastric	CC			M	70			27.6398	15.71
135579	Gastric	CC			M	42	4	N	19.6052	15.59
132589	Gastric	CC			M	54	2		21.7738	15.44
10-256	Gastric		GA	AA	M	33	0	N		15.43
121599	Gastric	CA			M	76	1	N	27.3356	15.37
114839	Gastric	CC	AA		M	65	3	Y	29.7578	15.07
125858	Gastric	CC			M	45	3	N	23.7228	15.07
135306	Gastric	CC			M	66	3	N	23.3234	15.01
115649	Gastric	CC	GA	AA	M	68	3	Y	27.31	14.94
141671	Gastric	CC			M	76	3		16.3847	14.86
130543	Gastric	CC			M	62	1	N	20.9572	14.59
123187	Gastric	CC			M	63	1		18.8324	14.57
10-266	Gastric	CA	GG	AA	M	58	2	N	17.7461	14.5
10-60	Gastric		GA		M	71	3	N		14.34
130654	Gastric	CT			M	60			25.3444	14.34
123928	Gastric	CA			M	72	3		33.3272	14.18
110797	Gastric	CT			M	67	3	N	20.6193	14.15
120068	Gastric	CC			M	69			24.4418	13.92
118804	Gastric	CC	GA	AG	M	54		Y	24.2215	13.84
129443	Gastric	CC			M	69	3		17.7086	13.73
128454	Gastric	CC			M	63			21.5019	13.73
129288	Gastric	CA			M	73			23.3556	13.62
121098	Gastric	CC			M	60	2		21.2279	13.59
136691	Gastric	CC			M	64	3	Y	26.1719	13.49
142172	Gastric	CC			M	48	3		20.3074	13.45
133261	Gastric	CC			M	41	2		22.0243	13.31
10-75	Gastric	CA	GG		M	74	2	N		13.26
110049	Gastric	CT			M	59	4	Y	21.2585	13.2
130950	Gastric	CC			M	57			19.7239	13.2
135974	Gastric	CC			M	63	3		21.8776	13.07
128629	Gastric	CA			M	70		Y	24.5351	13.05
129051	Gastric	CC			M	44			23.4509	13.02
135420	Gastric	AA			M	62		Y	21.8724	12.79
141090	Gastric	CA			M	68	3		21.0772	12.76
135763	Gastric	CA			M	63	3		26.3465	12.6
142252	Gastric	CT			M	59	2		19.8839	12.54
121004	Gastric	CA			M	56	3	N	21.4533	12.54
133108	Gastric	CC			M	42		N	18.7783	12.52
124776	Gastric	CC			M	74		N	19.2672	12.21
127416	Gastric	CC			M	66	4	N	21.9136	12
126175	Gastric	CC			M	61		N	23.8895	11.99
128522	Gastric	CC			M	53			25.5036	11.93
142254	Gastric	CC			M	60			18.0092	11.73
10-33	Gastric		GA	AA	M	44	3	N		11.65
126355	Gastric	CC			M	72	3		19.9594	11.49
132530	Gastric	CC			M	67	3			11.48
118092	Gastric	CC	AA	AA	M	74		Y	26.5625	11.4
120714	Gastric	CC			M	65	4		19.487	11.4
10-97	Gastric		GA	AA	M	60	3	Y		11.35
136126	Gastric	CA			M	72	3	N	17.5278	11.34
120118	Gastric	CC			M	45		N	27.5482	11.26
128519	Gastric	AA			M	60	2		16.7062	11.19
122122	Gastric	AA			M	73	4	N	21.3068	10.95
123098	Gastric	CC			M	71	2	N	23.0469	10.94
132543	Gastric	CC			M	73	4		19.8178	10.92
134944	Gastric	CC			M	72			21.7079	10.86
124497	Gastric	CA			M	59	2	N	20.4294	10.81
125743	Gastric	CA			M	51	3	N	19.721	10.8
131007	Gastric	CT			M	71			24.2188	10.71
131277	Gastric	CC			M	71			22.7204	10.67
129374	Gastric	CC			M	71			24.5578	10.56
113841	Gastric	CC			M	60	2	N	23.3887	10.49
134209	Gastric	CC			M	65	2		24.1633	10.45
129948	Gastric	CA			M	73			18.1955	10.34
132746	Gastric	CC			M	66	1	N	16.9796	10.33
142625	Gastric	CA			M	57	2		22.2826	10.26
125852	Gastric	CC			M	40	3		17.5771	10.18
133202	Gastric	CC			M	48		Y	19.4674	10.12
130519	Gastric	CT			M	66	2		27.0169	10
10-134	Gastric	CC	AA	AA	M	67	3	N		9.99
127050	Gastric	CA			M	59		Y	19.1406	9.87
122238	Gastric	CT			M	55	4	N	15.9675	9.63
135145	Gastric	CC			M	70			20.3954	9.58
117916	Gastric	CC	GA	AG	M	66	1	Y	25.3069	9.55
117176	Gastric	CA	GA	AA	M	60	3	Y	18.2183	9.51
122257	Gastric	CA			M	76	3		21.551	9.5
121908	Gastric	CA			M	48	1	N	16.1354	9.4
137478	Gastric	CT			M	57	3	N	20.1771	9.37
135237	Gastric	CC			M	76			23.4509	9.08
117913	Gastric	CC			M	51	3	N	20.0692	9.06
121144	Gastric	CC			M	74	3		20.2812	9.06
131370	Gastric	CC			M	75	4		24.3025	9.02
124369	Gastric	CC			M	68	2	N	22.5466	9.01
126902	Gastric	CA			M	66	2		28.1969	9.01
142913	Gastric	CT			M	59	3		20.9366	8.94
126079	Gastric	CA			M	63	3	N	17.0205	8.92
116402	Gastric	CT	GA	AA	M	59	1	N	28.1625	8.91
128576	Gastric	CC			M	67	4		19.052	8.8
118859	Gastric	CC			M	78	2		15.5896	8.79
141332	Gastric	CC			M	59			20.8209	8.76
131009	Gastric	CA			M	55	4		19.3772	8.74
126937	Gastric	CC			M	43		N	23.5294	8.62
121740	Gastric	AT			M	42		N	20.8209	8.62
120555	Gastric	CC			M	59			22.231	8.61
135532	Gastric	CA			M	54	4		23.3234	8.58
138599	Gastric	CC			M	45			20.898	8.57
133811	Gastric	CA			M	62	3		36.3281	8.54
118182	Gastric		AA	AA	M	51	3	N	24.1672	8.52
125125	Gastric	CT			M	72	3		22.9421	8.52
10-157	Gastric		AA	AA	M	68	3	N	22.835	8.5
119169	Gastric	CC	AA	AA	M	57	2	Y	23.5294	8.47
120146	Gastric	AA			M	54	2	N	24.3824	8.39
130419	Gastric	CT			M	52	3		17.4191	8.38
133439	Gastric	CC			M	58	2		26.1286	8.26
132576	Gastric	CC			M	80			18.9036	8.26
121318	Gastric	CC			M	55		N	28.2828	8.23
120715	Gastric	AT			M	48	4	N	19.9594	8.22
132240	Gastric	CT			M	66	3		28.4005	8.21
128966	Gastric	CT			M	58	3	N	16.1843	8.16
124297	Gastric	CC			M	72	3		21.5451	8.12
125060	Gastric	CA			M	75	3	N	18.6453	8.11
128080	Gastric	CC			M	69		N	18.5078	8.1
129445	Gastric	CC			M	66	4		22.913	8.09
135273	Gastric	CC			M	63			23.7954	7.96
139324	Gastric	CC			M	58	4		20.5499	7.92
107754	Gastric	CC	GA	AG	M	57	3	N	19.8177	7.63
122850	Gastric	AA			M	56	4		19.052	7.6
124310	Gastric	CC			M	60	3		24.2188	7.58
138706	Gastric	CC			M	60	3		22.3081	7.57
120965	Gastric	CT			M	56			19.3698	7.53
143251	Gastric	CA			M	51			19.2894	7.53
125349	Gastric	CA			M	60	2	N	26.9531	7.51
105807	Gastric	CC			M	48	3	N	25.763	7.44
125454	Gastric	CC			M	55	3	Y	27.5482	7.37
132415	Gastric	CC			M	73			24.684	7.32
124773	Gastric	CA			M	55	3		19.8413	7.29
119868	Gastric	CT			M	50		N	21.4692	7.28
122577	Gastric	CC			M	66	3		21.1553	7.25
124683	Gastric	CA			M	52	4	N	17.9151	7.24
121893	Gastric	CC			M	59	4	Y	24.2215	7.24
128578	Gastric	CC			M	74	3	Y	15.1235	7.15
134813	Gastric	CC			M	43	4	N	29.3878	7.14
122420	Gastric	CA			M	53	3		24.977	6.97
123888	Gastric	CA			M	63			21.3675	6.93
117883	Gastric	CT	GG	AG	M	60	1	N	23.8087	6.88
110527	Gastric	AA			M	63	2		22.2041	6.83
119082	Gastric	CA			M	69		N	27.3356	6.81
132190	Gastric	CC			M	62		Y	18.4911	6.73
116400	Gastric	CA	GA	AA	M	55	3	Y	18.5185	6.63
119468	Gastric	CT			M	47		Y	20.4491	6.59
125038	Gastric	CC			M	58	3		17.4329	6.49
130778	Gastric	CA			M	65	3		25.7117	6.45
117797	Gastric	CT	GG	AG	M	60		N	16.6493	6.42
138665	Gastric	CC			M	69	1		23.6614	6.37
134914	Gastric	CA			M	56		N	19.3772	6.36
142348	Gastric	CA			M	75	2		26.8136	6.34
124675	Gastric	CC			M	47		N	22.913	6.19
121279	Gastric	CT			M	57	4	N	19.2234	6.19
104706	Gastric	CT			M	61	4	Y	18.1662	6.17
134779	Gastric	CC			M	72			26.9531	6.16
119083	Gastric	CA	GG	AG	M	61	3	N	20.3223	6.14
135788	Gastric	CC			M	65			25.763	6.14
123535	Gastric	CT			M	64			19.1327	6.13
134109	Gastric	CC			M	39	4		20.9961	6.08
120701	Gastric	CT			M	64	3	N		5.99
128624	Gastric	CC			M	75			19.5918	5.95
10-213	Gastric		AA		M	41	4	N	28.306	5.92
116336	Gastric			GG	M	67	2	Y	22.2753	5.86
132958	Gastric	CC			M	55	3		24.1115	5.85
123333	Gastric	CA			M	69			23.2434	5.73
112521	Gastric	CC	AA	AA	M	50	3	N	20.0692	5.7
131403	Gastric	AA			M	72			22.1003	5.62
116649	Gastric	CA	GG	AA	M	65	3	Y	23.3377	5.61
126381	Gastric	CA			M	61	3		24.8163	5.58
138673	Gastric	CC			M	51	4	Y	22.6627	5.57
112183	Gastric	CT	GA	AA	M	60	3	Y		5.56
128141	Gastric	CT			M	52	2	Y	17.5064	5.48
121872	Gastric	CA			M	60	3	N	17.8506	5.43
126280	Gastric	CT			M	50			29.0688	5.37
133065	Gastric	CC			M	67	3	N	20.0617	5.33
126117	Gastric	CA			M	42	2		23.4509	5.31
144634	Gastric	CA			M	66			25.7117	5.29
140284	Gastric	CC			M	54	4		18.1662	5.27
131857	Gastric	AA			M	52		N	18.1662	5.26
135877	Gastric	CA			M	51	3		19.7133	5.2
118663	Gastric	CT	GG	AG	M	55	4	Y	21.4692	5.19
133865	Gastric	CC			M	59	3		26.0417	5.19
123590	Gastric	CA			M	45	2	N	23.1481	5.18
132613	Gastric	CA			M	59			22.5466	5.17
117574	Gastric	CA	GA	AA	M	74	3	Y	18.7305	5.16
120938	Gastric	CC			M	56		N	23.0954	5.16
118842	Gastric	CC	AA	AA	M	58		Y	18.7783	5.15
128709	Gastric	CC			M	76	3		22.6562	5.15
123835	Gastric	CT			M	71			26.449	5.14
122720	Gastric	CC			M	72	4		27.7008	5.12
137368	Gastric	CC			M	52	2	N	24.2215	5.12
134063	Gastric	CC			M	50	4	Y	23.8087	5.08
128553	Gastric	CC			M	74			20.1951	5.04
144206	Gastric	CA			M	62	3		19.3625	5.02
120703	Gastric	CC			M	57			17.9982	5
116815	Gastric	CA	GG	AG	M	60	3	N	20.7612	4.95
111137	Gastric		GA	AA	M	69	3	N	24.2439	4.92
125385	Gastric	CC			M	54	4		19.0311	4.91
126096	Gastric	CA			M	42	4	N	15.917	4.87
133452	Gastric	CC			M	58	4			4.84
134543	Gastric	CA			M	64	4	Y	17.8359	4.83
138872	Gastric	CC			M	51			29.7265	4.82
134953	Gastric	CA			M	76			22.2291	4.82
126251	Gastric	CC			M	46	3	Y	24.5779	4.78
123536	Gastric	AT			M	79	3		23.7253	4.75
129619	Gastric	AA			M	42			26.8166	4.66
126126	Gastric	CC			M	73	4	Y	28.0557	4.57
10-105	Gastric		GA	AA	M	63	3	Y		4.56
128473	Gastric	CC			M	58	4	N	15.0597	4.45
130563	Gastric	CA			M	58			19.0039	4.38
121976	Gastric	CC			M	69	2		20.8086	4.37
128372	Gastric	CC			M	67	2		25.1532	4.35
122126	Gastric	CA			M	63	3		23.0518	4.34
138067	Gastric	CC			M	66	3		17.301	4.32
114540	Gastric	CC	AA	AA	M	56	4	Y	21.4533	4.27
10-229	Gastric	CT	GA	AA	M	60	3	N		4.25
10-130	Gastric		AA	AA	M	75	4	N		4.23
117557	Gastric	AA	GG	AA	M	51	4	Y	18.7783	4.21
128579	Gastric	CC			M	59	3		20.6193	4.19
10-115	Gastric		GG		M	52	4	Y		4.18
132429	Gastric	CA			M	58	3		26.4236	4.16
129161	Gastric	CC			M	68	2	N	19.9481	4.15
133168	Gastric	CC			M	72	3	Y	26.2596	4.15
129085	Gastric	CA			M	47	2		23.7387	4.14
131992	Gastric	CA			M	76			23.084	4.1
134369	Gastric	CT			M	76	4	N	20.9366	4.08
144412	Gastric	CC			M	72	3		25.0135	4.08
10-80	Gastric		AA	AA	M	66	2	N		4.07
118974	Gastric	AT			M	42	2		32.4142	4.05
126495	Gastric	CC			M	68	2	N	25.1429	4
134421	Gastric	CA			M	78		N	17.4191	3.99
136111	Gastric	CT			M	71	2		24.3911	3.95
120478	Gastric	CC			M	74	2		23.8754	3.95
129718	Gastric	CC			M	58	1		22.1453	3.95
130230	Gastric	CC			M	60	3	N	17.5771	3.93
143375	Gastric	CA			M	84	2		24.6755	3.9
131268	Gastric	CC			M	68	3		21.1073	3.83
125506	Gastric	CA			M	72			22.7204	3.8
123913	Gastric	CA			M	61	3		26.4236	3.78
132562	Gastric	CC			M	75	3	N	16.8962	3.77
131416	Gastric	CC			M	38	3		22.2753	3.64
121133	Gastric	CC			M	69	3		23.4375	3.63
119122	Gastric	CC			M	55		N	24.4898	3.62
133113	Gastric	CC			M	48			23.3355	3.61
124098	Gastric	CC			M	72	3	N	23.8751	3.61
133343	Gastric	AT			M	43			20.1771	3.57
126605	Gastric	CC			M	56	3		26.8274	3.57
132480	Gastric	CT			M	65	4		25.2595	3.56
10-51	Gastric	TT	GG	AA	M	50	4	N		3.55
129452	Gastric	CC			M	73	3		22.7732	3.54
123231	Gastric	CC			M	71	3	N	22.4059	3.52
128435	Gastric	CC			M	57		Y	21.4844	3.5
134143	Gastric	CC			M	67			20.9366	3.44
121836	Gastric	CC			M	60	2	N	20.8308	3.41
129137	Gastric	CT			M	61			18.75	3.41
131257	Gastric	CC			M	60		Y	19.487	3.36
121780	Gastric	CA			M	45	2		24.6914	3.35
125933	Gastric	CC			M	59	2	N	21.0772	3.32
131157	Gastric	CA			M	58		N	16.9062	3.32
122654	Gastric	CC			M	57	3	N	23.3887	3.29
120939	Gastric	CA			M	57	3	N	21.4109	3.27
121827	Gastric	CC			M	56	1		28.3987	3.22
144236	Gastric	CC			M	62	3		21.7079	3.18
123087	Gastric	CC			M	51	3	N	22.9481	3.17
133721	Gastric	CC			M	63	4	Y	25.6055	3.14
122472	Gastric	CA			M	56	2	N	20.4382	3.11
130238	Gastric	AA			M	66	1	N	21.1073	3.11
124314	Gastric	CC			M	62			22.4996	3.09
135821	Gastric	AA			M	58			20.202	3.01
143115	Gastric	CA			M	52			20.9573	3
134262	Gastric	CC			M	33	4	Y	24.2215	3
123365	Gastric	CC			M	63	4	N	19.1358	2.99
130664	Gastric	CC			M	51			19.5918	2.98
133536	Gastric	CC			M	65			21.5139	2.94
125205	Gastric	CT			M	68	2	N	22.3757	2.93
142406	Gastric	CC			M	58	3		22.68	2.93
137911	Gastric	CC			M	57	3		17.9931	2.92
117510	Gastric	CC	AA	AA	M	52	4	Y	23.03	2.89
126277	Gastric	CC			M	58			19.052	2.89
10-227	Gastric		GG	AG	M	53	2	Y		2.85
127539	Gastric	CC			M	70	1		20.5457	2.83
114920	Gastric		AA	AA	M	38	3	Y	24.5089	2.79
129102	Gastric	CC			M	63			21.6333	2.75
118732	Gastric	CC	GG	GG	M	51	3	N	17.9282	2.72
122339	Gastric	CC			M	48	4	Y	31.9559	2.72
120063	Gastric	CC			M	77			21.5139	2.71
128867	Gastric	CA			M	56			31.2213	2.7
131142	Gastric	CC			M	42	2	Y	19.721	2.69
133143	Gastric	CC			M	67		N	19.721	2.68
136028	Gastric	CC			M	56		Y	20.7008	2.68
130241	Gastric	AT			M	66			19.4932	2.66
130631	Gastric	CC			M	58	3		23.3355	2.64
133273	Gastric	CA			M	42			16.8242	2.61
134528	Gastric	CC			M	159	4		23.8895	2.61
123739	Gastric	CC			M	61	3		19.5717	2.59
129606	Gastric	CA			M	66			20.7612	2.59
133376	Gastric	CT			M	79	3		19.4708	2.55
123323	Gastric	CT			M	64			25.5661	2.54
120887	Gastric	CC			M	67			27.8852	2.52
132226	Gastric	CA			M	68	2		25.7117	2.51
121462	Gastric	CC			M	60		N	21.2306	2.51
133489	Gastric	CC			M	60	2		19.4674	2.45
117531	Gastric	CC	AA	AA	M	66	1	N	23.0469	2.43
138832	Gastric	CA			M	56	3		24.6097	2.43
132366	Gastric	CC			M	64	4	N	20.6193	2.42
124922	Gastric	CC			M	47	4	N	22.8624	2.42
123893	Gastric	CA			M	66	3		24.9135	2.39
135364	Gastric	CC			M	37			23.3747	2.39
134748	Gastric	CC			M	58			33.6593	2.38
126698	Gastric	CC			M	79		N	19.0311	2.36
135640	Gastric	CA			M	47	3	N	20.9572	2.34
117975	Gastric	CC	AA	AA	M	36	4	Y	25.0593	2.31
118956	Gastric	CT			M	49		Y	21.5139	2.31
130072	Gastric	CC			M	70	3	N	18.6453	2.29
131464	Gastric	CC			M	50			17.9012	2.27
138129	Gastric	CC			M	57	1		27.1416	2.26
136260	Gastric	CT			M	71	2		27.2392	2.26
114466	Gastric		AA	AA	M	59	3	Y	24.8016	2.25
125646	Gastric	CC			M	54	2		20.4382	2.25
128814	Gastric	CC			M	56	4		21.1553	2.25
10-22	Gastric		GA	AA	M	60	3	N		2.21
125556	Gastric	CT			M	52	2	Y	16.955	2.21
10-81	Gastric		GA	AG	M	61	3	Y		2.2
139847	Gastric	CC			M	67	3		22.9481	2.19
121723	Gastric	CA			M	51	3	N	16.955	2.18
119855	Gastric	CC			M	51		Y	23.7118	2.17
143167	Gastric	CC			M	71	3		18.2183	2.15
130420	Gastric	CC			M	44	3	N	16.1616	2.14
130215	Gastric	CC			M	53	2		37.8583	2.13
135737	Gastric	CC			M	46	3	N	23.4586	2.13
131990	Gastric	CA			M	52		N	19.9432	2.12
131686	Gastric	CC			M	65	3	N	18.3655	2.12
110109	Gastric	CC			M	35		N	21.3382	2.11
133645	Gastric	CA			M	51			20.0773	2.1
121298	Gastric	CT			M	44	4	Y	20.202	2.08
138818	Gastric	CC			M	58	3	Y	21.2279	2.06
120044	Gastric	CC			M	23	3		21.3039	2.05
133621	Gastric	CC			M	51	3		23.6915	2.05
134180	Gastric	CC			M	55	3	N	22.2041	2.05
128486	Gastric	CC			M	58	3	N	20.0692	2.04
113553	Gastric	CT	GG	AG	M	64	3	Y	20.3074	2.02
135083	Gastric	CT			M	59	4		23.3726	2.01
10-85	Gastric		AA	AA	M	40	4	N		1.98
135285	Gastric	CC			M	77	3		18.8707	1.98
127772	Gastric	CC			M	45		Y	23.3377	1.98
126123	Gastric	CC			M	47	4	N	23.7118	1.97
140232	Gastric	CA			M	66	4		22.6757	1.96
123499	Gastric	CC			M	45	3	N	20.1771	1.96
121618	Gastric	CC			M	60		N	23.5883	1.96
114354	Gastric	CA			M	63			30.3673	1.95
118372	Gastric	CA	GA	AA	M	45	2	N	21.875	1.94
128431	Gastric	CT			M	37	4		24.2188	1.94
110638	Gastric	CC	AA	AA	M	57	3	Y	19.487	1.92
132446	Gastric	CC			M	67	2		18.7783	1.91
133470	Gastric	CA			M	62	3	N	17.6309	1.9
10-195	Gastric	CC	GA	AG	M	38	2	N	24.2424	1.86
126272	Gastric	CC			M	57	4	N	22.4913	1.86
140241	Gastric	CA			M	67			16.563	1.86
127725	Gastric	CA			M	61	2		25.6544	1.86
132465	Gastric	CA			M	57	3		23.7812	1.84
130711	Gastric	CA			M	50	3		21.8724	1.84
134662	Gastric	CC			M	72			23.9512	1.83
114249	Gastric	CC			M	50	3	N	19.5682	1.83
125013	Gastric	CC			M	63	2		20.9042	1.8
144468	Gastric	CA			M	78	3		20.0617	1.8
127040	Gastric	CC			M	52	3		24.4646	1.78
114837	Gastric	CA			M	78		N	26.8406	1.77
119952	Gastric	CT			M	39		N	23.4236	1.77
122822	Gastric	CC			M	64		N	14.6829	1.76
135288	Gastric	CT			M	70	2	N	25.4581	1.75
132132	Gastric	CA			M	56	3		19.1327	1.72
124992	Gastric	CC			M	48	3		20.2449	1.71
133578	Gastric	CC			M	79			22.7444	1.7
139430	Gastric	CA			M	63	3		25.0399	1.7
116591	Gastric	CA			M	68	2		22.2656	1.68
132449	Gastric	CC			M	59	4		23.1834	1.66
135557	Gastric	CA			M	62	2		24.3375	1.66
136490	Gastric	CA			M	48	4		21.4109	1.63
126198	Gastric	CC			M	62		N	22.231	1.61
104194	Gastric	CC			M	67	2	N	20.4491	1.61
142494	Gastric	AT			M	51	2		19.0451	1.6
127501	Gastric	CA			M	59	1		26.2188	1.6
110131	Gastric	CA	GA	AA	M	41		Y	20.3125	1.59
131225	Gastric	CA			M	59	3		24.6355	1.58
126756	Gastric	CC			M	57	2		20.9042	1.58
118990	Gastric	CC	GA	AG	M	65	3	N	23.7387	1.57
125866	Gastric	AA			M	50	2	N	23.1405	1.57
120519	Gastric	CT			M	39	1	N	23.1405	1.57
127528	Gastric	CA			M	60	1		16.4062	1.54
134092	Gastric	CA			M	63	3		20.202	1.54
135169	Gastric	CA			M	72	2	N	17.4044	1.54
141940	Gastric	CA			M	68			25.9701	1.53
129681	Gastric	CC			M	65	3		20.9366	1.51
10-112	Gastric		GA	AA	M	44	3	N		1.5
138293	Gastric	AA			M	63	3		28.0816	1.5
132470	Gastric	CC			M	65	3		24.0238	1.5
118295	Gastric		GA	AA	M	48	1	N	19.8541	1.49
142712	Gastric	CC			M	51			26.7036	1.47
129913	Gastric	CC			M	61			22.6562	1.47
141695	Gastric	CC			M	58	3		20.371	1.46
126611	Gastric	CA			M	58			24.841	1.46
134844	Gastric	CC			M	57		N	18.2899	1.46
134630	Gastric	CT			M	69			26.2917	1.46
122644	Gastric	CC			M	50	4	N	21.7335	1.44
139300	Gastric	CA			M	42	3		23.6614	1.44
10-59	Gastric		GA	AA	M	63	3	N		1.43
129338	Gastric	CC			M	61			20.6852	1.43
10-113	Gastric	CT	GA	AA	M	70	3	N		1.41
129747	Gastric	CT			M	74		N	27.0416	1.41
141454	Gastric	CC			M	53			19.4674	1.41
117966	Gastric	CC	AA	AA	M	55	3	N	23.6713	1.4
137108	Gastric	CC			M	52		N	22.6811	1.4
129322	Gastric	CC			M	49	4		18.9388	1.4
138124	Gastric	CC			M	47	4		19.8352	1.4
144345	Gastric	CC			M	58			17.6327	1.39
144564	Gastric	CT			M	63			20.5499	1.39
144080	Gastric	CA			M	48			18.2868	1.36
133563	Gastric	CC			M	30	2		20.2449	1.36
126180	Gastric	CA			M	57	2	N	23.8754	1.36
143460	Gastric	TT			M	66			20.9366	1.35
115332	Gastric	CC			M	50	3		20.4491	1.34
123481	Gastric	CA			M	71	2		24.8016	1.33
142868	Gastric	CA			M	62	3		29.9836	1.33
110170	Gastric	CC	GG	GG	M	60	3	Y	18.5078	1.32
123453	Gastric	AA			M	61	4		21.4533	1.31
142323	Gastric	CC			M	75	1		18.6667	1.31
135511	Gastric	CC			M	50	3	N	22.2063	1.3
131387	Gastric	CC			M	52	2		20.7157	1.3
133477	Gastric	CT			M	53	3	Y	23.3844	1.3
126882	Gastric	CC			M	53		N	29.4118	1.29
118581	Gastric		AA	AA	M	58	2	N	22.5981	1.28
140673	Gastric	AT			M	58	2		19.5312	1.27
119357	Gastric	CA			M	60			24.3865	1.26
141740	Gastric	CC			M	45	2			1.24
113809	Gastric	CA			M	68	4	N	20.83	1.24
100585	Gastric	AT			M	56		N	22.5069	1.24
131600	Gastric	CC			M	66			25.0995	1.23
142178	Gastric	CC			M	56			20.3223	1.23
133387	Gastric	AA			M	66	1	N	19.0451	1.23
134525	Gastric	CC			M	48	3		26.1752	1.23
141041	Gastric	CC			M	58	3		18.3768	1.21
137195	Gastric	CC			M	61	3		21.8776	1.2
141472	Gastric	CA			M	49	4		20.3223	1.2
[truncated: 2,973 more rows]

## Sheet: Controls
Table S1. Clinical characteristics and SNP genotyping of cancer patients and controls.
ID	Genotype of rs3091244	Genotype of rs1205	Genotype of rs2794521	Gender	Age	BMI	CRP (μg/ml)
8867277	CC			M	40	23.8754	12.66
8888127	AA	GG	AA	M	26		6.94
8887982	CC	GA	AG	M	53		6.76
8893749	CC			M	36	24.9135	6.23
8882412	CC			M	31	23.7387	5.58
7998647	CT			M	32	20.861	4.64
8918160	CC			M	39	21.6829	4.52
8880537	CT			M	37	24.2215	4.47
8870161	CA			M	33	22.4082	4.45
8867976	CC	GA	AA	M	40	29.0698	4.3
7879315	CC			M	32	24.187	3.71186
8897919	CT			M	37	29.4775	3.69664
7927644	CT	GG	AG	M	44		3.57
8964307	CC			M	24		3.36524
7970632	CA			M	49	23.1084	3.36
9032300	CA			M	30	22.7204	3.33323
8029194	CC			M	37	20.9572	3.28303
7942083	CC			M	60	26.9598	3.21485
8166880	CC			M	29	32.8306	3.12915
7837765	CA			M	83	30.1194	2.97
7837765	CT			M	83	30.1194	2.97
8044459	CC			M	63	36.898	2.87986
8018787	AA			M	49	26.1286	2.81
9002458	CC			M	21		2.68988
8029174	AA			M	38	30.219	2.55627
8948259	CC			M	31		2.427
9046982	CA			M	37	26.0276	2.39901
8045310	CC			M	30		2.39097
8924640	CA			M	38	30.0947	2.38
8888127	CA			M	26		2.34098
7942353	CA			M	47		2.32863
7905447	CC			M	44		2.31717
9046054	CC	GA	AG	M	23	21.4692	2.30161
8908158	CC			M	40	25.2493	2.3
8924098	CT			M	34	30.111	2.29052
8029106	CC			M	36	24.4178	2.28602
9008725	AT			M	24	24.7409	2.27619
7932652	CA			M	80	27.5087	2.27612
8902515	CA			M	28	26.7755	2.26213
8947811	AA			M	27	26.6728	2.24132
8867277	CC			M	40	23.8754	2.20911
8870462	CC			M	34		2.19106
8870548	CA			M	25		2.1858
7966686	CC			M	24	18.4436	2.17917
9044856	CC	GG	AG	M	28	22.2222	2.17619
8901731	CA			M	39	27.7008	2.15653
8031510	CC			M	28	24.2701	2.15181
7966560	CT			M	27	18.7887	2.14852
8039047	CC			M	26	28.2122	2.14301
8881396	CC			M	35		2.13843
8867876	CC			M		22.3094	2.13617
7969211	CC			M	37	24.3019	2.13555
7874386	CC			M	52		2.12133
8821313	CC			M			2.11512
8903935	CA			M	23	22.9138	2.08254
8946905	CA			M	25	21.6619	2.07787
8860130	CC			M	36		2.06474
8964532	AA	GG	AA	M	30	23.4075	2.06076
9001721	CA			M	31		2.03076
8870535	CC			M	27		2.01361
9001590	CA			M	25	19.8407	1.98575
8853850	AA			M	23	31.4359	1.9808
9046235	CA	GA	AA	M	39	25.7117	1.97338
8966694	AA	GG	AA	M	34	25.5354	1.97269
7863285	CA	GA	AA	M	52	22.1453	1.93219
8930695	CC			M	37	25.5593	1.92711
7879259	CC			M	33	25.3593	1.92524
8896012	CA			M	36		1.92345
8895408	CC			M	35		1.91586
8003386	CC			M	42	23.995	1.89708
8964018	CA			M	28	24.1633	1.88815
8031569	CT	GA	AA	M	56	23.8899	1.88098
8896719	CT			M	26	28.306	1.87598
8930921	CC			M	31	28.4053	1.86839
7941679	CT			M	28	30.2303	1.85455
8947200	CA			M		26.4915	1.85093
7966540	CT			M	27	30.3364	1.84667
8229558	CC			M	32		1.84617
8888114	CA	GG	AG	M	24	23.9395	1.84524
8845567	CC			M	30	25.3086	1.84515
9002337	CC			M	32		1.8418
8896635	CA			M	36	27.6817	1.83435
7905414	CC			M	50		1.82709
7874759	CT			M	24		1.82317
9038738	AT			M	37	27.1706	1.81534
8004184	CC			M	67	23.3067	1.80785
7837684	CA			M	72		1.8
7837726	CA			M	72		1.8
7905027	CA			M	75		1.79806
7905653	CC			M	41		1.79106
8009297	CC			M	72		1.78292
9007168	AA			M	33	32.2385	1.781
7936094	CC			M	31	26.8122	1.77466
8962835	CA	GA	AA	M	29	24.9135	1.77073
9038128	CC			M	30		1.76783
8949484	CC			M	32		1.75413
7936066	CC			M	33	26.111	1.74767
8822542	CC			M	34		1.74203
7879704	CA			M	53	27.0641	1.73235
8947466	CA			M	40	26.4915	1.72715
7927888	CA			M	31		1.72652
8903211	CA			M	25		1.72414
7862666	CA	GA	AA	M	56	26.4721	1.72099
8027334	CC			M	43	27.3982	1.72
8923710	CC			M	38	21.0077	1.71922
8902550	CC			M	26	21.4692	1.71643
9038147	CC	AA	AA	M	29		1.71458
8028990	CT			M	57	25.0701	1.71295
7837325	CC			M	48	33.8021	1.71258
8029002	AA			M	43	25.763	1.70811
8875567	CT			M	38		1.69786
7170106	CA			M	25		1.69078
7911275	CC			M	32		1.69043
8029208	CC			M	37	29.0174	1.68753
8948063	CC			M	26	23.8895	1.67954
8896994	CC			M	39	28.0102	1.67014
8900634	CC			M	31	30.173	1.66972
9031489	CC			M	28		1.65967
7936102	CC			M	31	19.9744	1.65643
7928410	CC			M	28		1.65217
7941491	CA			M	51	25.3422	1.64734
8964436	CT	GG	AG	M	25	21.9136	1.64626
8918535	CA			M	27	17.9171	1.64335
7941471	CC			M	54		1.64216
7926977	CT			M	26		1.61783
8811281	CC	GA	AG	M	35		1.61317
8968168	CC	GA	AA	M	39	23.014	1.61243
9033509	CT			M	22		1.61184
7974726	CT			M	54	27.5982	1.61
8927393	CA			M	32		1.59226
7862749	CC			M	56	26.8122	1.58124
7998776	CA			M	52		1.57988
8888264	CC			M	39	26.1738	1.57672
9031798	CT			M	29	20.1769	1.56965
9039018	CA			M	23	19.1516	1.56667
8962945	TT	GG	AG	M	38		1.56643
8879079	CA	GG	AG	M	23	21.5858	1.56631
9024032	CA			M	35		1.55959
8924930	CC			M	21	20.7157	1.55849
9007072	CC	AA	AA	M	45		1.55604
8010292	CC			M	29		1.5506
9044642	CA	GA	AA	M	34	26.5338	1.54596
8889185	CC			M	30	28.0277	1.54195
7839237	CT			M	41		1.53845
8044937	CC			M	45	21.4083	1.53841
9007121	CT	AA	AA	M	36	28.0864	1.53302
8964713	AT			M	23	26.5432	1.53001
8962926	CC			M	31	32.2498	1.52707
9038117	CT	GA	AA	M	32		1.52425
8964357	CC	GG	GG	M	27	19.9445	1.52062
8897382	CA			M	31	25.2826	1.51757
7942345	CC			M	37		1.51494
8924700	CA			M	27	26.3958	1.51089
7904988	CC			M	30	26.6097	1.50401
8968805	CC			M	37		1.49887
8031498	CT			M	32	26.5432	1.49599
8924266	CT			M	38	21.7079	1.49427
7998776	CA			M	52		1.49
8867210	CC			M	32		1.48958
7864376	CC			M	45		1.48877
8929601	CA			M	32	24.2123	1.48541
8004651	CC			M	40	25.312	1.47963
8912019	CC			M	39	26.449	1.47512
8966503	CT	GA	AA	M	32	26.1224	1.47444
9001635	CC			M	35		1.47008
7671563	CC			M	34	27.4145	1.46804
9038164	CC			M	40		1.46625
8968779	CC	AA	AA	M	35	23.293	1.46167
8907526	CC			M	38	24.754	1.46044
8924167	CC			M	24	26.2346	1.4547
8963363	CT	GG	AG	M	37	32.5715	1.45238
8403272	CC			M	27	27.0169	1.45182
8879981	CC	AA	AA	M	23		1.4506
7879873	CC			M	32	26.2138	1.44619
7933030	CT			M	48	28.705	1.44
8897682	CC			M	37	25.2595	1.43973
8968202	CC			M	39	27.6209	1.43843
9009261	CT	GA	AA	M	25	25.6055	1.43834
8968852	CC	GA	AG	M	27		1.436
8901567	CC			M	37	23.8088	1.42585
8966674	CC			M	33	26.7036	1.41435
8964566	CA	GG	AG	M	33	26.6749	1.41358
8895909	CA			M	32	25.565	1.41354
8896225	CC			M	36	28.0497	1.40696
9009297	CC			M	38		1.40657
8004926	CA			M	54		1.40547
8896528	CA			M	36		1.40504
8929943	CA			M	29	27.4286	1.39865
7898205	CT			M	24	24.232	1.39652
8963930	CC	GA	AA	M	30		1.39394
8803924	CA			M	34	25.0298	1.39333
8870539	CA			M	27		1.39214
8948558	CA			M	32	24.9135	1.386
7910761	CA			M	52	25.5102	1.37855
9040263	CA			M	28	27.7008	1.37626
8833471	CA			M	36		1.37609
9024490	AT			M	30	32.5964	1.37448
8925586	CC			M	37	22.2041	1.36927
7879331	CC			M	25	19.5763	1.36865
7998839	CA			M	81	25.3391	1.36291
9024041	CA			M	37	24.7199	1.35411
7879590	CA			M	33	19.9432	1.34505
8818076	CC			M	30	26.8406	1.34107
8008873	CA			M	57	23.5294	1.33882
8026432	CC			M	75		1.33
8969325	CC			M	35		1.32922
8928352	CA			M	32		1.32883
9004044	CC			M	36		1.32761
9039707	CA			M	28	19.1512	1.31158
7671548	CC			M	32	28.7105	1.30863
7879467	CC			M	47	24.7721	1.30676
7905223	CT			M	29		1.30653
7960895	CC			M	28	27.4286	1.3036
8895716	CC			M	33	27.0169	1.30253
8845568	CA			M	30	25.3086	1.3
9038650	CC			M	37	26.5432	1.29743
8968017	CA	GA	AA	M	39		1.29517
7838449	AT			M	42	26.5432	1.29359
7926662	CC	GG	GG	M	45	21.2585	1.29268
9006468	CC			M	37		1.29196
7860925	CC			M	41		1.29162
8925345	CC			M	29	21.7776	1.29014
8964247	CA			M	27	19.3519	1.28514
7936090	CA			M	32	24.0991	1.28428
8033874	CC			M	30	26.0449	1.2725
8923873	CA			M	32		1.27155
8948057	CA			M	25		1.26375
7932597	CA			M	66	19.4825	1.25551
8963533	CC			M	25	25.1429	1.25525
8907439	CC			M	33	26.5731	1.25172
8018211	CT			M	44		1.24758
8927551	CA	GA	AA	M	37		1.24703
8964621	CC	GA	AG	M	31		1.24702
8918597	CC			M	35	25.5117	1.24541
7837316	AT			M	56		1.24087
9031401	CA			M	26	29.0698	1.24038
9031664	AT			M	31	26.1224	1.23673
9002413	CT			M	38	21.3599	1.23553
8876658	CT			M	32	32.912	1.22896
7926732	CC			M	76		1.22609
7866371	CC			M	25	28.0428	1.22074
7863167	CA	GA	AA	M	43		1.22009
7523409	CT			M	58		1.21996
8888169	CA	GA	AA	M	36	27.4648	1.21829
7861480	CT			M	58		1.19561
9038460	CC			M	40		1.1949
8924275	AT			M	31	21.9138	1.19233
9001900	CC			M	26	34.4922	1.19151
7879344	CC			M	42	26.7299	1.18994
8879071	CC	GA	AG	M	23	17.3589	1.18507
8031506	CC			M	28	24.2215	1.18054
8920721	CC			M	26		1.17661
8964633	CC	AA	AA	M	26	20.7612	1.16791
8029130	CC			M	42		1.15767
8927361	CC			M	37		1.1524
8958810	CC			M	26		1.15037
7999060	CC			M	49	28.089	1.14919
7879696	CA			M	35	21.7079	1.14587
7966579	CC			M	29	27.0169	1.14205
8912102	CC			M	31		1.13647
8925275	CA			M	30		1.13343
8026077	CC			M	50		1.12855
8856870	AA			M	38	22.2753	1.12844
8870518	AA			M	26		1.12745
8009677	CC			M	47	27.0591	1.12667
8009100	CC			M	25		1.12346
7905008	CC			M	64	21.1389	1.12041
8009109	CC			M	51		1.12
8032929	CC			M	26	26.2788	1.1195
9031781	AA			M	32		1.11774
8882611	CC			M	28		1.11639
8836887	AT			M	31		1.11144
7961454	CC			M	38	22.5832	1.11082
9008754	CC			M	37		1.1055
8964317	AA			M	31	27.3797	1.10067
7905137	CC			M	27		1.10053
7875727	CC			M	65	26.9274	1.1
7862705	CA			M	80		1.09999
9038898	CA	GA	AA	M	37	25.7117	1.09543
7863466	CA			M	81		1.09264
8968826	CT			M	29	21.6049	1.09041
8029028	CC			M	47	29.737	1.08909
8969480	CA			M	36		1.08035
8923980	CC			M	28	26.8544	1.07683
8963524	CA			M	34		1.07617
8356718	CT	GG	AG	M	38		1.07395
8035205	CT			M	16		1.0711
8963852	CC	AA	AA	M	18	19.4094	1.06972
8964852	CC	GA	AG	M	35		1.06796
8928847	CC			M	32		1.05798
7863028	CC			M	83		1.05669
8925645	AA			M	40	23.4509	1.05333
9038159	CT	GA	AA	M	23	20.7476	1.0477
8929682	CC			M	28	24.2215	1.04438
8032627	CC			M	77	28.4008	1.04288
7863839	CC			M	45		1.03708
8837151	CA			M	26	26.0617	1.03521
7866271	CC	GG	AG	M	30	28.0102	1.02959
8947031	CA			M	39	23.3887	1.02465
8893265	CC			M	39	19.1571	1.02132
7837532	CC			M	40		1.02123
7941507	CA			M	45	26.5118	1.01658
8908128	CT			M	33	24.0741	1.01444
8006124	CT			M	35	23.7812	1.01435
8029018	CC			M	45	23.255	1.01259
7671234	CA	GA	AA	M	43	23.939	1.01224
8018599	CC			M	60		1.0121
8968794	CT	GG	AG	M	25	19.1347	1.01102
8403323	CC			M	37	26.449	1.00561
8907456	CC			M	39	25.7202	1.00138
8907444	CC			M	33	30.1038	0.998624
8894941	CC			M	39	27.4693	0.997309
8810964	CT	GA	AA	M	38	24.4898	0.994642
8909930	CA			M	37	29.0688	0.992779
8998748	AT			M	33	26.9274	0.991418
8902907	CC			M	39		0.985868
8912083	CC	AA	AA	M	32	21.0667	0.983436
8897821	CA			M	28	24.8163	0.981124
8924389	CC			M	37	25.462	0.980399
7928468	CC			M	28		0.977269
9006583	CC			M	36	20.4511	0.974958
8037946	CC			M	48		0.97478
8878929	CA	GA	AA	M	38	24.4193	0.972561
8912075	CA			M	29	23.8367	0.969108
9007309	CC			M	40	28.0689	0.963124
8907883	CC			M	40	25.1429	0.960798
9040766	CT			M	30		0.960282
7879299	CC			M	42	24.5779	0.959812
8918166	CA			M	35	28.075	0.956422
8403283	AA			M	36	25.0995	0.95626
8895529	CC			M	32		0.95626
8963627	CC	GA	AG	M	33		0.954988
7879962	CC			M	25	30.9917	0.954526
8909247	CC			M	29		0.953576
7941567	CC			M	30	21.6477	0.951928
8038953	CC			M	30	22.1966	0.950288
8950608	CA			M	32	23.6669	0.949271
8909192	CT			M	28		0.948418
8003988	CC			M	49		0.948294
9001909	CC			M	24	22.9181	0.947152
8963926	CC	GA	AA	M	26	21.6296	0.945837
7243606	CC			M	27	31.7743	0.942572
7898005	CA			M	32	28.06	0.94088
9040534	CC			M	40		0.936944
7837726	CA			M	72		0.935422
8920086	CC			M	23		0.935007
8962853	CA	GA	AA	M	32	24.2215	0.931885
7906006	CC			M	64		0.928456
8010116	CC			M	50		0.928296
7837684	CC			M	72		0.927337
7998880	CC			M	43	25	0.926304
7961767	CA			M	41	26.5731	0.926285
8888317	CT	GA	AA	M	38	26.4721	0.924449
8029079	CC			M	38	29.1696	0.923781
7910499	CC			M	32	24.2215	0.923672
8901773	CA			M	33	26.8544	0.918453
7874705	CA			M	32		0.917468
8896437	CA			M	31	25.9516	0.91638
9023836	CT			M	26	23.5223	0.914801
8926105	CC			M	22		0.914718
7998497	CC			M	60	25.5057	0.91
7975049	CC			M	50	26.1493	0.91
7975049	CC			M	50	26.1493	0.91
8870510	CA			M	30		0.908615
8917844	CC			M	31	25.5102	0.90711
8964617	CT	GA	AG	M	25	19.4932	0.906716
9006533	CC			M	31	27.7447	0.906592
7941563	CC			M	33	32.9796	0.90536
8988361	AT			M	37	31.0204	0.905046
8902111	AA			M	27	19.8413	0.902663
8877046	CC			M	22		0.902145
8018754	CC			M	60		0.90149
7866259	CC			M	26	26.4236	0.900346
7927604	CC			M	50	25.9701	0.9
8964284	CC			M	24	27.0252	0.899455
9041499	CC	GG	GG	M	38		0.897964
7863307	AT			M	23		0.897796
8907704	CA			M	23		0.892022
8010579	CC			M	52		0.89039
7936050	CC			M	33	28.9015	0.889866
8829326	CC			M	32		0.886127
7879482	CC			M	33	22.5309	0.883424
8902107	CC			M	33	26.406	0.882466
8009697	AA			M	21		0.88231
8483907	CA			M	35		0.881053
8597466	CC			M	30	27.0537	0.877923
8007327	AT			M	26	22.4636	0.877805
8918312	TT			M	25		0.876204
7926447	CC			M	43		0.875903
7944153	CT			M	13		0.87352
7623492	CC			M	26		0.873317
8964951	CA			M	27		0.872234
7966517	CC			M	27	20.6193	0.86851
7862807	CC			M	50		0.868375
8851539	CC			M	30		0.863563
7784936	CC			M	58		0.859314
8912071	CA			M	27	25.2493	0.852132
9007316	CC	GA	AG	M	40	22.3435	0.850675
8981895	TT			M	40		0.850203
8902236	CA			M	25		0.850094
8964637	CC	AA	AA	M	25	24.2123	0.848964
9025608	CA			M	29	22.8374	0.848217
7905459	CC			M	60		0.848105
8962930	CA	GG	AG	M	33	24.1115	0.848098
8928859	CC	AA	AA	M	39	27.0842	0.84779
7974726	CT			M	54	27.5982	0.847287
8007323	CA			M	33	20.5122	0.844826
8930466	CC			M	26	18.5467	0.844532
9023944	CC			M	40	25.6489	0.841792
8929570	CC			M	31	28.4005	0.840565
7970381	AA			M	41	30.4053	0.84
7961791	CA			M	42	27.6601	0.838444
8882412	CC			M	31	23.7387	0.836378
8925976	CC			M	29	18.0785	0.833563
9038374	CA			M	25		0.832047
7934037	CC	AA	AA	M	47		0.831978
8964650	CC	AA	AA	M	25	19.487	0.831938
7671116	CA			M	78	19.052	0.831678
7936086	CA	GA	AA	M	32	24.6914	0.824222
7875140	CC			M	37	26.5731	0.823347
9006569	CC			M	39	23.6614	0.821766
9036222	CC	AA	AA	M	25		0.820436
8409610	CC			M	36	22.5306	0.81848
9045716	CC			M	30	23.5294	0.812572
8883104	CC			M	40		0.807169
7866250	CC	AA	AA	M	27	24.9649	0.80638
7927629	CC			M	31	27.0842	0.803302
8003445	CC			M	58		0.802896
8009291	CC			M	48		0.8
8980600	CC			M	35		0.798545
8963280	CA	GG	AG	M	39	24.0741	0.7981
8887988	CA			M	40		0.795946
8927300	CA			M	37		0.795832
9044718	CA	AA	AA	M	27	30.0838	0.795227
8904465	AA			M	39	21.1168	0.7946
8029040	CA			M	45	22.0522	0.794524
8962097	CC	AA	AA	M	39	26.7539	0.794363
8029006	CA			M	42	26.8519	0.793645
8928871	CC	GA	AG	M	27	25.3515	0.792066
7837710	CA			M	60		0.791924
7838801	CC			M	23	24.8591	0.791026
8860174	CC			M	23	27.7703	0.79025
8968858	CA			M	27	23.1415	0.787904
9046512	CC	GA	AA	M	34	27.6817	0.787834
8918552	CC			M	32	24.3438	0.787827
8029099	CC			M	35	26.5285	0.785731
9040861	CC			M	36	25.9516	0.784492
7864627	AT			M	51	24.4536	0.782738
8329484	CC			M	34		0.781884
9046867	CC	AA	AA	M	24	24.4898	0.77698
7879914	CC			M	26	25.0399	0.775824
8031585	CA			M	44	24.6465	0.773893
8038692	CC			M	55	30.4701	0.773421
8918778	CA			M	27	25.7515	0.768349
9025775	CC			M	35		0.766128
8045506	AT			M	65	27.5802	0.764872
7926776	CC	GA	AA	M	57		0.761677
7838112	AA			M	60		0.76
7838112	CC			M	60		0.76
8928659	CA			M	37		0.758128
8912114	CT			M	27	27.1731	0.757565
8969652	CA			M	32		0.757375
8964646	CA			M	24	23.0546	0.75722
7879835	AA			M	33	24.281	0.756933
7941687	CC			M	26	27.1706	0.755331
9025086	AA			M	30	24	0.754726
8931034	CA			M	25	24.9649	0.752986
8946728	CC			M	24	23.1481	0.749598
8029007	CC			M	42	25.5247	0.748826
8865689	AA			M	36		0.748352
7863778	CT			M	23		0.747528
7880065	CC			M	40		0.746445
9039656	CC	AA	AA	M	38		0.743924
8963520	CC	GA	AG	M	24	27.4406	0.74211
9039469	CC			M	25	26.0276	0.741561
7932678	CC			M	43	23.5616	0.740402
8876044	CC	GG	GG	M	36	23.8367	0.739199
8968003	CA	GA	AA	M	25	29.4029	0.738687
8228072	CC			M	40	24.5351	0.737563
9001560	CA			M	38		0.736732
7930238	CC	GG	AA	M	30		0.733898
8964939	CA	GA	AA	M	25	23.1206	0.73389
9008707	CC			M	37	30.0408	0.733345
9038592	CC			M	40		0.733123
8869085	CA			M	36	26.7755	0.733104
8966508	CA			M	30	25.9109	0.732129
9000481	CA			M	29	25.6896	0.73185
8029036	CC			M	44	21.2031	0.727786
8027359	CC			M	36		0.725791
7930243	CC			M	30	20.5049	0.722265
8889511	CC			M	37	31.5721	0.716562
8964856	CA	GA	AA	M	32	27.4286	0.715103
7874505	CT			M	39	25.1024	0.714847
7930248	CC	AA	AA	M	30	18.8707	0.712992
7961441	CC			M	50	22.8231	0.71275
9045707	CC	AA	AA	M	35	24.7721	0.709834
9033293	CC	AA	AA	M	30		0.70951
7879478	CT			M	30	29.4118	0.709487
7926567	CT			M	62	21.8573	0.709483
8029166	CC			M	34	21.6761	0.708353
9040284	CC			M	35	22.2041	0.705505
8031478	CA			M	29	22.3765	0.703078
8966518	AA	GG	AA	M	28	21.5352	0.701012
9024723	CA			M	40		0.692247
7879486	CC			M	28	22.2569	0.689274
8875936	AA	GG	AA	M	37		0.688759
7863445	CA	GA	AA	M	62		0.688049
8026282	CC			M	35		0.687434
7941527	AT			M	43	25.2271	0.686616
8918584	CC			M	37		0.682913
8925022	CA			M	26		0.680462
7936098	CC			M	32	20.7612	0.676489
8969081	CC	GA	AG	M	39	22.4082	0.675767
8966533	CA			M	25	27.2509	0.67397
8968497	CT	GA	AA	M	29	24.8971	0.673418
8966653	CC	GA	AG	M	28	25.3515	0.672244
7838753	CC			M	58		0.671756
7966524	CC			M	27	32.9232	0.671137
8946708	CC			M	24	22.6474	0.669579
7936082	CA			M	35	24.9143	0.666963
8964875	CA	GA	AA	M	35	26.3958	0.664553
7879545	CA			M	26		0.663597
9001298	CA			M	26		0.660947
7998986	CA			M	62		0.66
8918608	CT			M	31		0.659904
8869776	CC			M		23.3234	0.659386
8003643	CC			M	28	22.0581	0.644832
8927476	CA	GA	AA	M	39		0.643583
8883098	CC			M	24		0.642195
8929475	CA			M	36	26.6436	0.641587
8963419	CC			M	26		0.641119
7879466	CC			M	47	24.7721	0.637115
8947026	CC			M	25	24.3375	0.635874
7932686	CT	GA	AA	M	62	22.913	0.635415
7831138	AA			M	48	28.4005	0.630881
7837659	CA			M	38		0.630244
8917365	AA			M	32		0.630161
9025503	CC			M	34	24.8257	0.6284
8019136	CC			M	65		0.624994
7926467	CC			M	32	20.8209	0.621969
8027227	CC			M	87	30.863	0.62041
7905051	CC			M	46		0.62
8928440	CT	GA	AA	M	39	25.6489	0.618942
9031191	CA			M	28		0.617718
9025755	CC			M	32	16.5147	0.613806
7862763	CA			M	46		0.613041
8926216	CT			M	25		0.612385
8996365	CA			M	31		0.612258
8930020	CC			M	28	27.0416	0.61188
8964661	CC	AA	AA	M	22	23.7654	0.61155
7966631	CC			M	25	17.5056	0.611473
8963859	CA	GA	AA	M	30		0.611185
9002424	CA	GG	AG	M	26	25.9909	0.610392
8968693	CA	GA	AA	M	38	26.0387	0.608836
8908151	CC			M	32	21.3859	0.607978
7904888	CC			M	64	25.0593	0.607297
8928536	CT	GG	AA	M	38	23.939	0.604726
8963485	CA	GA	AA	M	34		0.602965
7879958	CA			M	27	26.449	0.602949
8969230	CC	GA	AA	M	28	20.8307	0.602378
8930328	CC			M	27	24.3824	0.602168
8803620	CC			M	31	23.4586	0.602064
8928634	CA	GA	AA	M	35		0.598177
7933030	CT	GG	AG	M	48	28.705	0.597144
8969613	CA	GA	AA	M	24	20.0066	0.597094
9024872	CC			M	26	26.9459	0.596905
8969258	CC	GA	AG	M	29		0.59592
8968598	CC	AA	AA	M	24	21.0117	0.593571
9045948	CA	GG	AG	M	34		0.591086
7966676	CT			M	20	26.1924	0.59084
8925851	CA			M	27		0.587001
8026551	CC			M	50		0.583904
7944618	CT			M	61		0.583103
8918892	CA			M	33	20.898	0.582531
7837348	CC			M	52	28.4011	0.580992
8986725	CC			M	33	22.2041	0.578749
7966513	CA			M	29	16.6043	0.57787
8900560	CA			M	27	26.4236	0.577717
7837928	CA			M	43		0.575633
8403293	CC			M	23		0.575576
9001885	CC			M	33		0.57246
8964222	CC	AA	AA	M	23	21.0667	0.571388
7910177	CC			M	47		0.571141
7943589	CC	GA	AG	M	46	24.5327	0.57009
8858270	CC			M	36	29.3776	0.566815
8969760	CC			M	21	27.3356	0.56542
9006482	CC	AA	AA	M	30	26.2976	0.565068
9033200	CT			M	27	21.0077	0.5641
9006747	CA			M	30	24.968	0.563734
8963556	CC	GA	AA	M	26	23.9078	0.56363
9003085	CC			M	22	22.8395	0.561452
8020249	CC			M	50	23.8804	0.5613
8876762	CC	AA		M	33		0.559039
7927689	CA			M	75		0.554781
8918002	CC			M	28	23.0546	0.553989
8912027	CA			M	35	25.9909	0.553326
9045601	CA	GG	AG	M	25		0.551058
8930683	CC			M	26		0.54961
7874341	CC			M	64		0.54947
8962917	CC	AA	AA	M	25	20.8117	0.545594
7862731	CA			M	70		0.545561
8832741	CC			M	28		0.545038
7966605	CA			M	27	20.3019	0.544266
8007307	CC			M	46	27.7319	0.543499
8963384	CC	GA	AA	M	34	25.6874	0.543241
8018128	CC			M	53	30.1808	0.539291
8038881	CC			M	24	25.335	0.536976
7942365	CA			M	29		0.536924
8948240	CC			M	40	23.9464	0.53587
8961338	CC			M	37	24.0007	0.535365
9040080	AT	GG	AA	M	38	27.6095	0.533713
7943788	CC			M	45	28.2449	0.533348
8831996	CC	AA	AA	M	30	24.6559	0.532233
8964452	CA	GA	AA	M	25	28.0864	0.527491
8963701	CC			M	39	25.8394	0.518009
8923894	CC			M	30	28.125	0.517194
7837760	CC			M	70		0.516791
9009159	CC	AA	AA	M	31	25.0341	0.515673
7875187	CA			M	28		0.515495
7933514	CC			M	20	25.1081	0.513879
8891234	CC			M	39	23.1094	0.513166
8003744	CA			M	35		0.509721
8924659	CC			M	40	22.9819	0.508033
9002692	CC			M	33		0.50726
8996158	CC			M	28		0.503449
9008928	CC			M	31	23.8895	0.502603
9046870	CC			M	25	18.0503	0.501623
8901669	CA			M	26		0.500169
7880049	CC			M	26	25.8546	0.499843
7926694	CA			M	34		0.499668
7880101	CC			M	56	29.0606	0.496578
8029044	CC			M	41	25.763	0.495382
7936062	CC			M	34	24.6559	0.491248
8964327	CT	GA	AA	M	35	24.4473	0.490827
7961610	CC			M	39	21.7994	0.48944
7862470	CT			M	52		0.487389
7880053	CC			M	23	22.7244	0.48589
8968809	CA	GA	AA	M	39	23.0104	0.482666
7910479	CA			M	39	26.449	0.482653
7941555	CC			M	34	23.9869	0.482331
9006684	CC	GA	AG	M	30	28.0816	0.479009
8045090	CC			M	37	24.749	0.478857
9009202	CC			M	24	27.7634	0.478341
8962979	CC	AA	AA	M	28	18.0785	0.477324
8924352	CC			M	39	21.1927	0.476491
7905484	CC			M	46	27.6361	0.476225
7936054	CC			M	31	24.5675	0.474056
8963985	CA			M	28	24.1633	0.474046
8900609	CC			M	30	19.052	0.473521
7910134	CC			M	46		0.471916
8963547	CA	GA	AA	M	26	26.0683	0.471891
8964730	CA			M	24	20.6575	0.471029
7942373	CC			M	40		0.466754
8888837	CC	AA	AA	M	35	24.1633	0.466585
7837396	CA			M	68		0.46244
9007107	CC			M	34	27.1527	0.460514
8963917	CC			M	25		0.460254
8918433	CC			M	38	25.9516	0.457359
8018574	CC			M	46	29.4155	0.456608
7838569	CC			M	59		0.456601
7623642	CC			M	31		0.456346
9026419	CA			M	26	20.4529	0.453872
9000718	CC	AA	AA	M	38	27.143	0.450104
9045373	CC			M	39	24.2123	0.448494
9008468	CA			M	26	26.1738	0.447987
7941511	CA			M	45	25.3728	0.44768
7998531	CC			M	33	23.8884	0.447528
8955216	CA			M	39		0.444737
8946931	CA			M	36	24.9135	0.438211
8895500	CC			M	28		0.437598
8009507	CC			M	49		0.436235
9006761	CC	AA	AA	M	37	25.2826	0.435952
8897106	CT			M	40		0.435425
9000945	CC			M	31	23.9995	0.434438
8902195	CC			M	40	22.7903	0.431542
7898229	CC			M	22	25.7276	0.430998
8929743	AT			M	33	21.2953	0.430338
7623488	CC	GA	AG	M	27		0.428544
7941483	CC	GA	AG	M	52	28.9811	0.428481
8966523	CC	GA	AG	M	27	24.8965	0.422634
9003318	CC	GG	GG	M	30		0.42089
8918782	CC			M	29	27.102	0.420564
8039037	CC			M	36	20.9071	0.419944
8029095	CC			M	38	29.1696	0.41869
7941411	CC			M	23	22.1453	0.417684
9045207	CT			M	31		0.417633
8901799	CC			M	26	26.8544	0.411804
8883346	CC			M	25	19.5918	0.407818
8930319	CA			M	25	20.5625	0.403363
8963537	CT			M	22	28.2451	0.40336
8968114	CA			M	38	21.847	0.402761
9000973	CC			M	37	22.4996	0.400145
7942349	CC	GG	GG	M	43		0.399583
9031822	CT	GA	AA	M	28	26.2626	0.396747
7898214	CA			M	23	26.4236	0.395469
8902155	CA			M	27		0.39371
9000801	CC	AA	AA	M	35	23.3067	0.393645
8968783	CC			M	25	20.9644	0.393016
8963358	CC	AA	AA	M	33	26.6097	0.391019
8964324	CC	AA	AA	M	34	23.2438	0.389137
7874800	CT			M	48	23.2254	0.388704
8597462	CT			M	33	28.0816	0.388509
7941447	CC	GA	AA	M	57	27.4587	0.388205
7862877	CT			M	14	18.6453	0.387653
8869246	CC			M	33	23.1206	0.384657
7879946	CC			M	27	20.984	0.383666
9039404	CA			M	29		0.381691
8867138	CA			M	27	19.688	0.380597
9000553	CA	AA	AA	M	32		0.378089
7974593	CC			M	46	25.4095	0.377428
8964560	CC	AA	AA	M	36	26.4915	0.376341
8879011	CC			M	40	24.0238	0.376297
8032713	CA			M	58		0.375017
7961510	AA			M	31	29.5067	0.374221
7879541	CA			M	39	24.4898	0.373106
8968390	CT	GA	AA	M	37	21.1463	0.371465
8803168	CC			M	36		0.368446
7875006	CT			M	41	30.0712	0.368431
8963171	CA	GA	AA	M	37		0.366947
9047710	CC			M	24		0.366931
8954952	CC	AA	AA	M	35		0.366293
8964801	CC			M	25	22.8571	0.366228
8836386	CC			M	32		0.363433
7874161	CT			M	75		0.363202
9001228	CT			M	38		0.362464
7879521	CT			M	32	29.3031	0.362274
8037787	CC			M	48	26.8512	0.36191
8969187	CT	GA	AG	M	30	19.2672	0.360209
8026271	CC			M	64	24.7409	0.3602
8034225	CC			M	35		0.358934
7910490	CC			M	30	28.0664	0.358232
7910806	CA			M	23		0.356924
8870466	CA			M	40		0.355965
7922146	CC			M	52	25.4327	0.355763
8850111	CC			M	40		0.354957
8898234	CA			M	38	17.5749	0.354495
8947621	CC			M	40	24.5089	0.35309
8969710	CC	GA	GG	M	29	20.8333	0.352269
7905031	AT			M	60	19.9573	0.351996
8895099	CA			M	40		0.350942
7671346	CC			M	60	23.2912	0.350784
9007323	AT			M	36	24.8016	0.350336
8910637	CT			M	36	24.5351	0.350049
8029204	CA			M	30	22.694	0.34924
7874592	CC			M	25		0.348823
8879101	CC	GA	AG	M	40	24.7252	0.348319
7880037	CC			M	29	23.9395	0.348258
8870552	CA			M	26		0.347668
8890901	CA			M	32		0.347668
9009004	CC			M	25	24.623	0.345952
7890035	CC			M	60	22.8446	0.345204
9030916	CA			M	64	18.5911	0.345191
8966698	CC	AA	AA	M	33	26.1752	0.340864
9001469	CT	GA	AA	M	34	24.539	0.338755
8010119	CC			M	46	24.5675	0.337616
9001521	CC			M	35	21.4533	0.337061
7879942	AA			M	26	19.1571	0.336455
8003758	CC			M	38	27.2817	0.333477
7941543	CA			M	39	26.4949	0.333475
7863975	CT	GA	AA	M	50	20.3383	0.330522
8888084	CC	AA	AA	M	36	22.7732	0.329899
9033007	CC			M	32	22.921	0.329437
8962864	CC	AA	AA	M	29	21.9713	0.329226
8904261	CC			M	28		0.327519
9038326	CA	AA	AA	M	25	21.9713	0.326032
9006454	CC			M	31	25.8806	0.325452
9006496	CC			M	34	26.0617	0.324375
9003204	CA	GA	AA	M	24	24.6755	0.323513
9026929	CC			M	29		0.321023
7936796	CT			M	29	21.3839	0.320833
7879815	CA			M	34	25.1474	0.319962
9009133	CA			M	33	21.7181	0.319322
8623124	CC			M	30	26.8406	0.31904
8870674	CC			M	22		0.318794
7879533	CC			M	31	26.1286	0.318521
8900622	CC			M	32	20.3074	0.317744
8900605	CC			M	26	24.5675	0.315337
8912106	CC			M	27	20.227	0.315284
8930564	CC			M	30	26.4721	0.315284
8897366	CC			M	34	23.03	0.31311
7941443	CC			M	58	22.3435	0.311662
8964509	CC	GA	AG	M	39	26.8519	0.310693
8930168	CC			M	19	26.8785	0.309102
8029122	CC			M	33	26.7299	0.308572
8955012	CC	GA	AG	M	37		0.307245
7941539	CA			M	40		0.304939
7875153	CC			M	55	27.6817	0.30149
9003196	CC			M	23	20.5714	0.300886
7879716	CC			M	40	24.7843	0.300249
8969014	CC	GA	AG	M	24	23.8754	0.299487
8822605	CC			M	28		0.297996
8868120	CC			M	25	21.2031	0.297889
7975394	CA			M	60		0.290767
8852903	CA			M	23		0.290082
8963333	CC			M	26	21.1073	0.289571
8867254	CC	GA	AG	M	36	21.1553	0.286199
8038622	CC			M	49		0.285412
9007458	CT	GA	AA	M	36	22.4088	0.284207
8829727	CT			M	39	28.4429	0.283545
9008341	CC			M	39	27.968	0.282445
8912110	CT			M	27	22.3435	0.279966
9007100	CC			M	39	26.8406	0.279519
7961806	CA			M	36	28.9008	0.278386
8870478	CC			M	31		0.277064
9039419	CC			M	25		0.27674
9003626	CC			M	24		0.275671
7898164	CC			M	23	23.1837	0.275578
7942682	CC			M	51	23.5245	0.274943
8888700	CC			M	37	28.9811	0.27443
9008910	CC			M	24		0.274401
9006576	CA			M	40	26.3656	0.274046
8879657	TT			M	40	25.6489	0.273691
8802975	CC	GA	AA	M	31	21.8724	0.271902
7862652	CA			M	66		0.271018
8031502	CC			M	28	24.0671	0.270268
7864416	CA			M	40		0.269082
7866265	CT			M	25	22.1591	0.268428
8803653	CA			M	39		0.267194
7936070	CC			M	30	23.1837	0.26697
7927604	CC			M	50	25.9701	0.266204
9038871	CA			M	36	25.3515	0.266113
7905089	CA			M	80	19.3337	0.26493
8912094	CC			M	33		0.261348
9008873	CC	GA	AG	M	26	23.1084	0.261246
9008394	CC			M	33	25.2493	0.260555
8929535	CC			M	24		0.260543
7837378	CA			M	73		0.258409
9024810	CA			M	26		0.258085
8900580	CC			M	28	28.1332	0.258028
8149144	CC	GA	AA	M	27		0.256966
8824479	CC			M	37		0.25637
7905075	CC			M	28	28.0277	0.256321
8999840	CA			M	37		0.256195
7866351	CC	AA	AA	M	26	21.9525	0.255257
8919161	CC			M	29	23.255	0.253783
8038165	CC			M	51		0.253757
9001905	CA			M	31		0.248151
8039381	CC			M	31	21.6333	0.246131
8966528	CA	GA	AA	M	26	18.6998	0.246003
7879795	CC			M	29	26.0146	0.243243
7863394	CC	GA	AG	M	28	25.9095	0.241072
9044917	CC	GA	AG	M	33	26.1224	0.240177
8037810	CC			M	44		0.239688
8044912	CC			M	54	25.7812	0.238348
8822575	CC			M	40		0.238018
8877119	CC	AA	AA	M	37		0.234433
7944249	CC			M	30		0.234414
8890953	CA			M	19	23.3556	0.233937
8810970	CC			M	31	24.4418	0.233458
7898221	CC			M	23	21.1073	0.231254
8803522	CC			M	31	25.1808	0.229522
7879311	CT			M	40	26.3656	0.226623
9001249	CC			M	31		0.226167
7941457	CT	GA	AA	M	52		0.225811
9001549	CT			M	39	24.2215	0.224442
7864085	CC			M	25		0.222022
9039260	CA			M	36		0.22183
7998620	CA			M	45		0.221647
8968593	CC	GA	AG	M	24	22.1785	0.221397
8969918	CC			M	33		0.220631
7879851	CC			M	38	26.9274	0.220576
8044843	CC			M	53	28.5712	0.220344
8891203	CA			M	38	24.2215	0.219072
9000733	CC			M	33		0.218515
8870514	CC			M	26		0.218035
7898157	CT			M	23	19.6072	0.216741
8962901	CT	GA	AG	M	29		0.216732
8029178	CT			M	32	18.0916	0.215947
8924561	CC			M	27	24.4898	0.213876
8045008	CC			M	48		0.21311
8893246	CC			M	37		0.212861
9038961	CC			M	23	19.9594	0.211202
9008958	CC			M	40	22.571	0.209624
8965135	CT	GA	AA	M	24	24.6181	0.209602
8039041	CA			M	27	20.2812	0.20885
8880650	CT			M	26		0.207885
7863157	CA			M	60	26.9598	0.206988
8900568	CT	GA	AA	M	38	23.597	0.205526
8964212	CC	GA	AA	M	24	22.231	0.204905
8031538	CC	AA	AA	M	28	22.5306	0.204559
7943910	CC			M	61		0.204202
9001733	CA			M	26		0.203696
8018243	CC			M	34		0.203578
7910608	CC			M	34	26.5118	0.203519
8912003	CA			M	36	22.7244	0.203403
8149112	CC			M	33		0.203232
9024635	CC			M	26	20.3429	0.201078
8927537	CC			M	28		0.20023
9024852	CA			M	26	23.0388	0.198798
8912090	CC	GA	AG	M	29		0.19786
9007493	CC			M	37	21.0667	0.196814
9035171	CC	GA	AG	M	38	22.5306	0.196147
7874237	AA			M	47		0.195877
9025013	CC			M	40		0.19526
7862671	CC			M	55		0.195223
8902444	CC			M	36	22.2949	0.194948
8008473	CC			M	36	19.9573	0.194611
8896182	CC			M	40		0.193034
9006512	CC			M	30	27.7008	0.192869
9008665	CC			M	25	21.4533	0.192454
7966651	AA			M	22	20.5499	0.192314
8927284	CC			M	36		0.192295
8870161	CA			M	33	22.4082	0.191719
9046565	CA	GA	AA	M	27	17.7832	0.191477
8931011	CC			M	33	26.8122	0.191418
7111819	CT			M	41	23.1206	0.190126
8928653	CC			M	38		0.189742
8964313	CC	AA	AA	M	22	20.1023	0.189579
8858031	CC			M	24		0.189343
7927967	CA			M	22	18.937	0.189091
9031303	CT			M	32	22.0932	0.188618
8998705	CC			M	28		0.186404
9024299	CC			M	36		0.185572
8968011	CC	AA	AA	M	22	24.6161	0.18553
9006554	CC			M	38	25.9909	0.18466
9008604	CC			M	36	19.3772	0.183797
8902674	CA			M	23		0.183164
8833576	CC			M	35	27.4587	0.180834
7897998	CC			M	37	24.623	0.179909
7941503	CA			M	46	23.1206	0.179782
7823170	CA			M	26	23.9512	0.178231
8969623	CC	GA	AG	M	34	24.858	0.177898
8811231	AT			M	34		0.177819
7975531	CC			M	30		0.177576
8912067	CC	AA	AA	M	28	23.768	0.177079
7837461	CA			M	50		0.176315
7864955	CC			M	23	21.0616	0.176269
7866354	CC	AA	AA	M	27	20.2865	0.175399
7874548	CC			M	50		0.171693
9002433	AT			M	26	18.4672	0.171519
7623471	CC			M	43		0.169732
7862522	CA	GA	AA	M	64	23.5666	0.168569
9001354	CA			M	24		0.168556
8963215	CC			M	40	24.2057	0.16733
8929640	CA			M	35	24.3827	0.165317
9007161	CC			M	33	20.0066	0.164742
7905051	CC			M	46		0.163901
7879141	AA			M	40	20.898	0.16284
9046442	CA	GA	AA	M	36	25.0135	0.16279
9032918	CC			M	29		0.161981
7838221	CA			M	28		0.161493
8919391	CT			M	39	24.8254	0.160591
7974718	CT			M	47	22.9797	0.160479
8968146	CA	GG	AG	M	36		0.159408
8003578	CC			M	41		0.159189
8882462	CT			M	25	26.2985	0.158634
7879708	CC			M	40	24.6914	0.158172
8031454	CT			M	35	20.7476	0.156155
8964866	CC			M	37		0.15596
8961267	CA	AA	AA	M	24	24.0493	0.155905
8969008	CC	AA	AA	M	21	20.5965	0.152512
8008878	CC			M	53	24.8591	0.150267
8909281	CC			M	24	19.8756	0.149634
7930258	CC			M	37	17.4609	0.1492
8917756	CC			M	26	18.4076	0.1489
7874415	CC			M	37	26.7036	0.148605
9000459	CA			M	23	21.3599	0.148233
8928804	CT			M	33	19.1358	0.14786
9001031	CC			M	25	23.8367	0.146963
8963837	CC	GA	AG	M	28	25.0865	0.145831
7879525	CC			M	29	19.4887	0.145047
7898237	CC			M	23	17.8748	0.144506
9002578	CC			M	29		0.144111
8879075	CC			M	24	20.5714	0.143689
7998807	AA			M	51	24.8777	0.142795
8880603	CC			M	32	24.3375	0.140212
7924561	CA			M	81		0.139904
8902184	CC			M	36	23.04	0.138752
8888751	CC			M	32	23.8281	0.138527
8890957	CA			M	23	26.1224	0.137835
8009291	CC			M	48		0.135487
8966513	CC	AA	AA	M	28	21.7738	0.135039
8044589	CC			M	40	22.1118	0.134786
9031073	CC			M	31	24.5089	0.134038
8018430	CC			M	36		0.132093
8930764	CA			M	31	19.8177	0.131197
9003120	CC			M	25	21.4844	0.129539
8946846	CC			M	25	19.3772	0.129148
8904063	CC			M	25	22.6946	0.128884
8930654	CC			M	25		0.128817
8867368	CA			M	27	19.8352	0.128502
7943579	CT			M	26		0.128422
9046608	CC	GA	AA	M	27	17.0068	0.1281
8868815	CC			M	23	20.1459	0.125925
8803852	CC	AA	AA	M	28	21.6721	0.125293
8870506	CA			M	30		0.125174
7837451	CC			M	60	20.1771	0.125109
9003080	CC			M	23	25.0135	0.124948
9031577	CC			M	35		0.12442
7866286	CA			M	23	20.8307	0.123979
8900601	CC	GA	AG	M	24	26.0276	0.123435
9046060	CC	GG	GG	M	30	20.7612	0.123435
7874304	CC			M	52	26.3656	0.120711
8980479	CA			M	30		0.120579
8968868	CT	GA	AA	M	39	21.9713	0.120186
8003603	CC			M	63		0.118866
9044415	CC	AA	AA	M	31	23.1983	0.11876
9040583	CT			M	32	21.8776	0.117239
8947553	CC			M	28	21.551	0.116915
9000759	CC			M	34		0.116903
7960900	CA			M	25	21.3294	0.116361
8930064	CC			M	22	18.8324	0.116009
8919236	CC			M	38	24.321	0.115199
8031462	CC			M	34	20.532	0.114828
7941463	CC			M	60	23.7228	0.112032
8963922	CC	GA	AA	M	22	23.3067	0.111554
7941437	CC			M	60	22.5306	0.110998
9008720	CC			M	26	24.7843	0.109706
8008538	CA			M	42	22.9877	0.109215
8929550	CC			M	36	27.2817	0.108582
7863922	CC			M	32		0.108151
9025058	CC			M	37	25.6971	0.108043
7942369	TT			M	24		0.107895
8851096	CC			M	26		0.107879
8880537	CC			M	37	24.2215	0.107127
8988329	CC			M	34	20.5714	0.105809
8862460	CC	GG	AG	M	33		0.10564
7926616	CT			M	50		0.105458
9046594	CC	AA	AA	M	27	23.5666	0.105418
8963911	CC			M	24	17.11	0.104239
8968603	CC	AA	AA	M	24	20.2374	0.103922
8964538	CC	AA	AA	M	24	22.5878	0.102945
7880097	CA			M	35	22.3081	0.102782
8966702	CC	GA	AG	M	28	23.4075	0.102748
8968574	CC			M	30	20.0617	0.102748
7862677	CA			M	75	18.5911	0.102372
8895570	CC			M	36	24.9135	0.10092
8930127	CC			M	29	25.8642	0.100252
7960892	CC			M	29	21.0077	0.098516
6205346	CC			M	47		0.098492
8900588	CC			M	22	21.1463	0.0951835
8876145	CC			M	22	21.232	0.094359
9031670	CC	AA	AA	M	24		0.09404
8968995	CC			M	26	22.571	0.093941
7930233	CC	AA	AA	M	46	23.9512	0.093931
7966542	CA			M	27	16.904	0.093862
8803931	CA	GA	AA	M	31		0.09375
8005453	CC			M	46	27.9812	0.090986
7879578	CA			M	31	17.5056	0.090799
9039517	CC	GA	AA	M	24	22.7583	0.090074
8887940	CT	GG	AA	M	40		0.089621
8927355	AA			M	35		0.088349
9045768	CA	GA	AA	M	31	27.7551	0.088072
8870560	CA			M	22		0.087953
8948756	CC			M	25		0.086912
9030987	CA			M	30	22.9854	0.086859
8021451	CC			M	29	25.4864	0.086472
8966690	CC	GA	AG	M	28	19.2672	0.085705
8968607	CC			M	36		0.085636
9040224	CC			M	19		0.085439
8811292	CC			M	28		0.08515
8867825	CA			M	22	16.7872	0.082314
8803984	CT			M	36		0.081763
8964170	CA	GA	AA	M	23	21.0667	0.081612
8968726	CA	GA	AA	M	27	21.4476	0.078809
8918852	CC			M	30	21.9956	0.078555
8964280	CC	GA	AG	M	26	22.7732	0.078478
9025225	CC			M	27	19.5682	0.077025
8018980	CC			M	24		0.075317
8968021	CC	GA	AG	M	23	15.241	0.073979
8028697	CT			M	54	21.7993	0.072757
8890884	CT			M	26		0.070659
8038570	CC			M	85	20.2456	0.069105
7874539	CC	GA	AA	M	2		0.066461
8969018	CC	GG	AG	M	24	22.0828	0.066347
7998684	CC			M	38		0.065787
8890858	CT			M	26		0.065241
8027399	CC			M	42		0.064708
8969004	CC	AA	AA	M	24	23.1463	0.064585
8870556	CT			M	27		0.064204
8039913	CA			M	29	21.3105	0.063144
8853736	CC			M	39		0.063088
7879450	CC			M	38	26.7229	0.062872
8917456	CC			M	26	17.6327	0.060712
7837248	CA			M	63		0.053691
8969871	CC			M	39	24.2587	0.053317
7961564	CA			M	37		0.052595
8007311	CC			M	39	23.3887	0.051552
8964291	CC	AA	AA	M	23	20.5714	0.050495
8966666	CC	GG	AG	M	26	22.3954	0.050362
8031490	CA			M	29	20.6042	0.04976
8968864	CC	AA	AA	M	24		0.0495
8968813	CC	AA	AA	M	28	19.4708	0.049069
8907731	CC			M	49	24.4473	0.0481651
7863215	CC			M	65		0.046853
9026213	CC			M	42		0.044652
9008294	CC			M	32	22.2291	0.044082
8836676	CA			M	28	19.2526	0.043121
8927562	CC			M	26		0.042388
7879938	CC			M	28	22.2291	0.042338
9046153	CC	AA	AA	M	28	23.3355	0.041373
8869934	CC			M	27	20.8086	0.041334
8964708	CC	AA	AA	M	25	19.1953	0.039052
7898126	CC			M	25	21.5451	0.038419
8555632	CC			M	32	24.7252	0.038414
7879602	CA			M	40	26.0617	0.035175
7910651	CC			M	30	24.2123	0.03166
8009598	CC			M	29		0.030704
8946837	CC			M	38	25.1487	0.030426
7879319	CC			M	26	21.6721	0.028342
8968697	CC	AA	AA	M	31	20.7612	0.024932
7794900	CT	GG	AG	M	57	22.4059	0.024615
8867976	CC			M	40	29.0698	0.024104
8964204	CT	AA	AA	M	28	25.1808	0.022314
8901746	CC			M	33		0.018676
8026815	CA			M	24		0.017758
9027032	CC			M	27		0.016376
8007315	CT			M	33	21.1553	0.015833
9046147	CC			M	27	20.2449	0.012687
7879283	CC			M	30	20.0155	0.012366
8999923	CC			M	29		0.011659
8962921	CC			M	40		0.011571
9002070	CA			M	34		0.009788
8870531	CA			M	24		0.000354
8883030	CA			M	25		0.000354
8968901	CC			M	40	20.3163	0.000354
8901787	CC			M	35	20.9877	0.000354
9008676	CC			M	25	18.9069	0.000354
8947062	CC			M	26	17.6005	0.000354
8870544	CC			M	25		0.000354
9002973	CC			M	27		0.000354
8853781	CC			M	28		0.000354
8009057	CC			M	28		0.000354
8811213	CC			M	29		0.000354
8870502	CC			M	40		0.000354
7941439	AA	GG	AA	M	42	24.4898
8875930	AA	GG	AA	M	50	29.0606
7966625	AA			M	20	17.7832
7966538	AA			M	27	27.4725
7966538	AA			M	27	27.4725
8924149	AA			M	30	28.3848
8964725	AA			M	26	22.4082
8870518	AA	GG	AA	M	26
7837936	AA			M	45
8867368	AT	GG	AA	M	27	19.8352
9000917	AT	GA	AA	M	25
7837805	CA			M	70	27.0416
7961791	CA			M	42	27.6601
7874447	CA			M	57	25.1024
8890735	CA	GA	AA	M	32	23.3747
7927243	CA			M	60	24.2123
8887934	CA	GA	AA	M	50	23.4509
7961516	CA			M	33	23.1834
7961585	CA			M	31	24.5327
7936046	CA			M	30	23.9506
7966678	CA			M	21	35.083
7961767	CA			M	41	26.5731
8869085	CA			M	36	26.7755
8891203	CA	GG	AG	M	38	24.2215
8802025	CA			M	22	18.7783
8867876	CA	GA	AA	M		22.3094
7864274	CA			M	40	24.6559
7966542	CA			M	27	16.904
7875153	CA	GA	AA	M	55	27.6817
7961520	CA			M	32	18.6215
7862709	CA			M	35	24.093
8890957	CA	GA	AA	M	23	26.1224
8890953	CA	GA	AA	M	19	23.3556
8867825	CA			M	22	16.7872
7838184	CA			M	67	24.9649
7832774	CA			M	22	20.8307
7879586	CA			M	21	25.8725
7961610	CA			M	39	21.7994
7966548	CA			M	25	23.225
7966548	CA			M	25	23.225
7966635	CA			M	28	19.2336
7966635	CA			M	28	19.2336
7976262	CA			M	41	25.8264
7976262	CA			M	41	25.8264
7966513	CA			M	29	16.6043
8879101	CA			M	40	24.7252
8924044	CA			M	28	27.7551
9008688	CA			M	32	24.6755
8878929	CA	GA	AA	M	38	24.4193
8888114	CA	GG	AG	M	24	23.9395
8888169	CA			M	36	27.4648
8870560	CA			M	22
8870548	CA	GA	AA	M	25
8883030	CA	GA	AA	M	25
8870539	CA	GA	AA	M	27
8870527	CA			M	27
8803231	CA			M	27
7170658	CA			M	27
7838221	CA			M	28
7942365	CA			M	29
8870510	CA			M	30
7170284	CA			M	30
7838830	CA			M	34
7874663	CA			M	36
8887988	CA	GA	AA	M	40
8923949	CA			M	40
8870466	CA			M	40
7970788	CA			M	47
7970788	CA			M	47
8862138	CA			M	52
7926776	CA			M	57
7926776	CA			M	57
8007339	CA			M	60
7837760	CA			M	70
7863466	CA			M	81
7926962	CA			M	82
8821313	CA	GG	AG	M
8029110	CC			M	34	23.2254
7927243	CC	GA	AA	M	60	24.2123
8888176	CC	GA	AG	M	27	25.3934
7879496	CC			M	32	23.255
7866259	CC	AA	AA	M	26	26.4236
8008490	CC			M	25	29.2526
7898164	CC			M	23	23.1837
7866351	CC			M	26	21.9525
7837333	CC			M	55	23.597
7879716	CC			M	40	24.7843
7833721	CC			M	50	22.3863
7879504	CC			M	30	28.421
8891234	CC			M	39	23.1094
7966517	CC			M	27	20.6193
7966552	CC			M	25	21.5774
8869776	CC	AA	AA	M		23.3234
7941447	CC			M	57	27.4587
7879847	CC			M	33	25.8264
7813214	CC			M	50	22.9591
8869934	CC	GA	AG	M	27	20.8086
7879851	CC			M	38	26.9274
8968183	CC	AA	AA	M	53	20.7967
7926901	CC			M	50	30.4878
8880603	CC	GA	AG	M	32	24.3375
8003643	CC			M	28	22.0581
7961435	CC			M	41	28.8577
7969211	CC			M	37	24.3019
8889001	CC	AA	AA	M	33	23.3887
8888700	CC			M	37	28.9811
7961758	CC			M	44	20.4997
8018822	CC			M	44	21.4109
7966633	CC			M	19	21.0663
7879926	CC			M	50	22.46
8924226	CC			M	36	23.7812
8029114	CC			M	37	24.6914
8869246	CC	AA	AA	M	33	23.1206
8802025	CC	GA	AA	M	22	18.7783
7966688	CC			M	28	23.3067
8883346	CC			M	25	19.5918
7966571	CC			M	26	23.7812
7966619	CC			M	29	26.9896
7961812	CC			M	41	30.6477
7961555	CC			M	38	24.9135
8031486	CC			M	28	19.091
7942198	CC			M	29	19.7668
7879454	CC			M	33	22.9854
8888772	CC	AA	AA	M	40	20.4152
7966536	CC			M	25	22.2178
7875140	CC			M	37	26.5731
7874332	CC			M	75	16.9747
7966528	CC			M	22	21.0063
7961755	CC			M	45	26.5971
7961537	CC			M	31	28.8294
7961537	CC			M	31	28.8294
7863394	CC	AA	AA	M	28	25.9095
8963358	CC	GA	AG	M	33	26.6097
7966583	CC			M	27	25.9909
7966540	CC			M	27	30.3364
8888084	CC	AA		M	36	22.7732
8946972	CC			M	24	26.3465
8879071	CC			M	23	17.3589
8902444	CC			M	36	22.2949
8912079	CC			M	30	20.6895
8228072	CC			M	40	24.5351
8918141	CC			M	34	21.6296
8889185	CC	GA	AG	M	30	28.0277
8403323	CC			M	37	26.449
8409610	CC	AA	AA	M	36	22.5306
8888264	CC	AA	AA	M	39	26.1738
8920042	CC			M	34	19.2302
8853457	CC			M	40	21.3068
8858024	CC	GA	AG	M	29	24.4898
8907650	CC			M	38	20.9366
8900576	CC			M	28	20.4844
8879079	CC			M	23	21.5858
8897366	CC			M	34	23.03
8912098	CC			M	31	25.4694
8919329	CC			M	40	27.3438
8919329	CC			M	40	27.3438
8879075	CC			M	24	20.5714
8925111	CC			M	22	26.6436
8879011	CC	AA	AA	M	40	24.0238
8917900	CC			M	40	26.449
8876145	CC	AA	AA	M	22	21.232
8907387	CC			M	26	18.1138
8965256	CC	AA	AA	M	24	21.7796
8870674	CC			M	22
8858031	CC			M	24
7874759	CC	AA	AA	M	24
8870531	CC			M	24
8009100	CC			M	25
7864085	CC			M	25
8870544	CC	AA	AA	M	25
8870552	CC	GA	AG	M	26
7863989	CC			M	26
8149144	CC	GA	AG	M	27
8870535	CC	GA	AA	M	27
8009563	CC			M	28
8870506	CC			M	30
7899926	CC			M	30
7170284	CC			M	30
8870478	CC			M	31
8862838	CC	GA	AG	M	31
8862838	CC	GA	AG	M	31
8803931	CC	GA	AA	M	31
8867210	CC			M	32
8890901	CC			M	32
8928629	CC	GA	AG	M	32
8818005	CC			M	33
7975237	CC			M	33
8881396	CC			M	35
8871252	CC			M	37
7832806	CC			M	37
8923647	CC			M	40
8897106	CC			M	40
8870502	CC			M	40
7838229	CC			M	40
8027399	CC			M	42
7874244	CC			M	43
7975623	CC			M	44
8003988	CC			M	49
8010116	CC			M	50
8026081	CC			M	50
7874548	CC			M	50
7837617	CC			M	55
7926776	CC			M	57
7969505	CC			M	65
7837382	CC			M	73
8888751	CT			M	32	23.8281
7898260	CT			M	22	20.9042
8860174	CT	GA	AG	M	23	27.7703
7966546	CT			M	24	24.8725
8882462	CT			M	25	26.2985
7966595	CT			M	26	25.9242
7838976	CT			M	38	24.9649
7966605	CT			M	27	20.3019
7966526	CT			M	26	24.3494
8897919	CT			M	37	29.4775
8888317	CT	GA	AA	M	38	26.4721
8803443	CT	GG	AG	M	31	27.0296
8924139	CT			M	29	28.5494
8870514	CT	GA	AA	M	26
8880650	CT			M	26
7926977	CT			M	26
8638271	CT			M	27
7837995	CT			M	32
7837995	CT			M	32
8870462	CT			M	34
7838830	CT			M	34
7832806	CT			M	37
8883104	CT			M	40
8887940	CT	GA	AA	M	40
7975646	CT			M	40
7860998	CT			M	42
7523409	CT			M	58
8026120	CT			M	78
8868120	CC	AA	AA	M	25	21.2031
7961540	TT			M	40
8867247	CA	GA	AA	F	50	23.1111	23.25
8889927	CC	AA	AA	F	39	19.1327	4.95
8896290	CA			F	28		4.77404
7942809	CT			F	52	23.1111	4.72
8901689	CC			F	37		4.70002
8803959	CC			F	28		4.6737
8894961	CT			F	40	27.6888	4.53718
8895129	CA			F	26	19.9573	4.05851
8897283	CA			F	33	24.1633	3.79369
8839732	CC			F	38		3.17857
7837871	CC			F	53		2.77
8026300	CT			F	63	27.31	2.67079
8018111	CA			F	51	26.4463	2.55
7999985	CT			F	40		2.52404
8897498	CC			F	29	22.4059	2.50245
8038641	CC			F	50		2.35755
8966718	AT	GA	AA	F	27	20.4294	2.25333
7926829	CA			F	74		2.25315
8895672	CA			F	34	25.4028	2.24219
8929759	CC			F	34		2.18261
8889594	CC			F	31	25.5296	2.17903
8897455	CC			F	30	29.2101	2.16851
8878897	CC	GA	AG	F	36	21.875	2.15706
8851091	CA			F	31		2.14035
8879122	AA			F	27	18.4676	2.13918
7864155	CA			F	24	28.0404	2.10422
8887956	CC			F	26		2.10014
8896240	CC			F	36	25.4028	2.09256
8811155	CC	GG	AG	F	27		2.08279
7862589	CC			F	75	25.204	2.08
9046302	CC			F	26	28.306	2.07479
8026797	CC			F	50		2.06
9008337	CA			F	37	28.5156	2.03743
7928757	CC			F	37		2.02505
7874179	CC			F	52		2.02
8880141	CC			F	32	20.2848	2.0109
8902525	CC			F	37	24.841	2.00007
8902118	CC			F	22	20.1733	1.99853
8896101	CT			F	32	22.9421	1.99782
8879339	CA	GA	AA	F	24	22.68	1.95243
8993282	CT	GG	AG	F	30	25.8054	1.94937
8904794	CC			F	38	19.1953	1.9492
7862861	CC			F	70	31.1111	1.94736
7860873	CC			F	54	23.0518	1.9406
8044480	CC			F	57	27.4077	1.9267
9039236	CC	GA	AG	F	21	28.8275	1.92535
8901608	CA			F	33	24.1288	1.91991
7879113	CC			F	33	18.902	1.90412
8868080	CC			F	28	24.4646	1.89556
7863011	CA			F	62	26.5625	1.88491
8803891	CA			F	28	20.061	1.8795
8896049	CC			F	26	23.1385	1.87829
9044239	CA	GG	AG	F	31	23.4375	1.86398
7904977	CC			F	65		1.83579
7878913	CC			F	32	18.9036	1.83046
7671081	CC	GG	AG	F	71	24.1672	1.82291
9031776	CA			F	25	29.7527	1.80954
8033350	CC			F	30		1.80456
9007010	CA			F	31	28.3447	1.78947
9040498	CC	AA	AA	F	30	23.7387	1.78882
9038174	CT			F	20	24.4561	1.77446
7874638	CC			F	55	21.0828	1.76957
8877005	AA			F	35		1.76729
8018178	CC			F	70		1.76349
8950067	CT			F	27	18.4265	1.72715
8010708	CT			F	32	26.2596	1.7143
7905272	CC			F	47		1.70644
8020993	CA			F	52		1.70316
7926432	CA			F	27		1.68313
7878889	CC			F	30		1.64943
8947747	CC			F	21	23.03	1.64939
8004695	CC			F	51		1.64747
8026064	CC			F	52		1.64634
8876361	CC	AA	AA	F	32	26.4381	1.64305
8895517	CC			F	25	18.1449	1.64012
8880601	CC	AA		F	28	28.7197	1.63087
8878914	CC	GG	GG	F	36		1.60529
7865314	CA			F	58	24.6548	1.59441
7874644	CA			F	63	22.1453	1.58525
9026493	CT			F	25	22.4323	1.5505
8894971	CA			F	37	17.5146	1.54917
8894983	CC			F	37	27.6361	1.54184
7927081	CA			F	56		1.53819
8904088	CA			F	23		1.5353
7932967	CC			F	45	25.8065	1.52425
8586058	CA			F	32		1.52258
7998527	CC			F	52		1.52128
9032290	CC			F	30	25.4581	1.51796
9031234	CA			F	23	19.7133	1.5027
9025266	TT			F	31		1.49668
9031903	CA			F	26	27.8159	1.47988
8909052	CA			F	29	24.6097	1.47592
8907552	CC			F	36	22.231	1.47477
9038729	AT			F	27	19.8347	1.46293
8032572	CC			F	66	24.4473	1.46191
9024360	CA			F	25		1.41368
8906968	CC			F	36	22.2656	1.40341
8901900	CC			F	36		1.39965
7837653	CC			F	69		1.39841
9007558	CC			F	31	19.8413	1.37697
8863040	CC	GA	AG	F	38		1.37508
7926462	CA			F	55		1.37305
8917298	CA			F	40	20.6905	1.35436
9045471	CA			F	25	20.9042	1.34628
8716841	CC			F	38		1.34585
7999556	CC			F	56	22.7732	1.34
8980336	CA	GA	AA	F	35		1.33375
8009633	CC			F	28		1.33094
8897711	CC			F	24	19.3962	1.328
8867036	CC			F	29	18.7783	1.30385
9007003	CC			F	35	19.9594	1.29971
8869606	CC			F	34	32.0399	1.29476
7837389	CA			F	62		1.28221
8009988	CT			F	50		1.27349
8902295	CT			F	39	21.9261	1.27043
9031870	CC			F	27	21.875	1.26781
7910015	CC			F	58	24.4352	1.25797
8903391	CT			F	35		1.2401
7878893	CC			F	32	19.4674	1.23391
7927618	CC			F	34	23.2434	1.23068
7875106	CA	GA	AA	F	36		1.22196
8867847	CC			F	31	20.3244	1.21552
7927479	CT			F	38	23.9224	1.20083
9030714	CC			F	35	31.1419	1.20025
7878925	CC			F	29	24.677	1.17774
8033537	CA			F	44	23.9188	1.1735
8966678	CA			F	28	22.719	1.16248
9023831	CA			F	26	17.0562	1.15218
9038186	CC			F	25	22.3081	1.15126
8867400	CC	GA	AG	F	36	23.4221	1.14975
7874648	CA			F	42		1.14
8026577	AA			F	30		1.12989
9038228	CA	GG	AG	F	38		1.10155
7936556	CC			F	26	28.306	1.09914
9033224	CC			F	24	20.7031	1.09271
7927207	CC	AA	AA	F	68	22.1367	1.0906
8881334	CA			F	37	23.2434	1.09011
8879180	CA	GA	AA	F	31	23.7387	1.08584
7910311	CC			F	33		1.08562
7862589	CC			F	75	25.204	1.07853
8895240	CT			F	29	20.3428	1.07448
7970061	CC			F	70	26.4381	1.07203
7936447	CC			F	30	25.1162	1.0719
8901599	CT			F	31	29.4029	1.06884
9026108	CT			F	21	23.7253	1.06393
9042519	CA	GA	AA	F	31		1.06209
9024236	CC			F	28		1.05796
8902135	CC			F	40	20.4491	1.05435
7831047	CT	GG	AG	F	55	28.8754	1.04963
8925319	CC			F	39		1.04766
8619330	CC			F	29	25.9107	1.04508
8597421	CC			F	38	23.3377	1.03232
8918637	CC			F	39	20.7008	1.03129
8923559	CC			F	35	21.875	1.02992
8901794	CC			F	40		1.02891
8026896	CA			F	34		1.02762
8900519	CT			F	30	22.8329	1.02113
8847377	CC			F	37	26.5643	1.01581
9036190	CA			F	35		1.00439
8027980	CA			F	53	27.5134	1.00397
7905057	CA			F	66	27.6888	1.00362
8923946	CC			F	23		1.00103
8026106	CT			F	74		1.00014
9038840	CC	GA	AA	F	26	21.8724	0.992766
8923813	CC			F	37		0.990532
8924637	CC			F	35	22.4913	0.984182
8903622	CC			F	25	21.8724	0.983436
9024314	CA			F	25	29.0659	0.974046
8900474	CA			F	31	20.7031	0.968363
7998743	CT			F	64	24.3418	0.966794
8880466	CC			F	22		0.95737
8000066	CA			F	56		0.955104
8026404	CC			F	59		0.951322
8893136	CT			F	26	24.1672	0.950481
8900539	CC			F	26	23.4952	0.946355
7864690	CA			F	43	22.6757	0.93292
8876413	CC			F	33	17.8506	0.924449
8878892	CA			F	37	20.6575	0.922622
7863602	CC			F	61		0.918286
7941431	CC	AA	AA	F	35	20.061	0.904595
8876070	CC	AA	AA	F	20	25.0657	0.889735
8917311	AT			F	38	25.1486	0.887552
8403163	CA			F	29	26.1286	0.887176
8852796	CC			F	38	24.8016	0.88632
9031211	CA			F	28		0.885158
9007274	CA	GA	AA	F	40	22.8624	0.884622
7874945	CA			F	57		0.882173
8896888	CT			F	25	18.4425	0.880105
8038852	CA			F	34		0.876716
9023786	CA			F	32	29.3575	0.8733
8985861	CC	AA	AA	F	34		0.869527
7822954	CC			F	28	28.441	0.866799
7941643	CA			F	46	25.3155	0.864999
8019111	CC			F	59		0.858954
8887744	CA			F	39	20.7031	0.852585
7837391	CC			F	50		0.85
7833338	CT			F	62	29.0487	0.842443
8962935	CC	AA	AA	F	40		0.838983
9001004	CC	GA		F	29	19.8397	0.834533
8908739	CC			F	36		0.834384
8930657	CC			F	31		0.832965
8889633	AA			F	31		0.828082
7933961	CC			F	26		0.827805
8027256	CC			F	40		0.827114
9025681	CC			F	35	21.2245	0.816991
7974830	CA			F	54		0.814273
8893140	CA			F	33		0.813961
8836705	CC			F	34	20.5049	0.8125
7998913	CC			F	43		0.80927
7864751	CC			F	53		0.807007
8033363	AT			F	65	28.251	0.798958
8821400	CA			F	39		0.79851
8867653	CT			F	26		0.794204
7837597	CC			F	40		0.79
9000454	CC			F	25	25.1559	0.782457
9045721	CC	GG	GG	F	25		0.776409
9007017	CC			F	35	20.9572	0.768864
9023808	CT			F	30		0.764266
8891017	CC			F	29		0.755286
9007232	CA			F	29	23.1405	0.753666
9038249	CC			F	27		0.751452
8986713	CC			F	34		0.743506
8948701	CA			F	24		0.743274
7975020	CC			F	71		0.74
7930229	CC			F	62	21.7865	0.73696
8004170	CC			F	28		0.732492
7874854	CC			F	46	29.3847	0.724946
8962882	CC	AA	AA	F	39		0.7198
8033231	CA			F	58	28.1625	0.7136
9039002	CC	GG	GG	F	33	18.3143	0.711283
9035271	CT	GA	AA	F	36	22.3214	0.71014
7874134	AA	GG	AA	F	51		0.703736
9008286	CT			F	25	24.0569	0.703285
8026344	CC			F	51		0.7022
8909979	CC			F	40	18.5901	0.696011
9024609	CA			F	32	20.8117	0.692556
7865197	CC			F	52	21.0772	0.689221
8824554	CC			F	26		0.689209
7863692	AT			F	69		0.689144
8947007	CC			F	24	25.711	0.685043
8912047	CC			F	31	19.736	0.675948
9027014	CC			F	26	21.6041	0.673093
8908560	CA			F	35	23.833	0.666018
7878921	CA			F	33	22.0581	0.664894
8875704	CC			F	30		0.661354
9039321	CA	GA	AA	F	29	21.4844	0.660467
9024199	CA			F	31		0.658955
8867386	CC			F	24		0.6577
7837236	CT			F	80		0.656035
8901626	CC			F	35	17.6898	0.651238
7874462	CA			F	43	23.7118	0.650793
9023812	CA			F	28	24.1288	0.649378
9024335	CC			F	25	22.8329	0.647554
7168774	CT			F	27		0.647501
8026177	CA			F	50		0.644066
9030929	CC			F	37	24.1672	0.643449
8881608	CA	GG	AG	F	20		0.64141
9038816	CA			F	25	22.8928	0.640326
7974766	CA			F	53	22.9481	0.64
7862609	CC			F	40		0.638374
8009459	CC			F	50	25.3902	0.637439
7927214	CC			F	45	23.9188	0.634921
9023959	CA			F	23	18.5911	0.63296
8912059	CC			F	31	23.0518	0.631261
9045178	CC	AA	AA	F	25	31.2386	0.629628
8895252	CC			F	31		0.628115
8811250	CA			F	27	17.7832	0.627923
9007217	CA	GA	AA	F	31	25.0399	0.623475
9039523	CC			F	23		0.62265
8003628	CC			F	52		0.614271
7934403	CA			F	62		0.613721
7170022	CC			F	31		0.608872
8924066	AT			F	39	19.6283	0.608666
9008890	CA			F	38	28.0404	0.606754
8901916	AT			F	36	19.052	0.605763
8832169	CC	AA	AA	F	31		0.605324
9031505	CC			F	24	22.719	0.600005
8867216	CC	AA	AA	F	29	24	0.598346
8384514	CT	GA	AA	F	29	22.1367	0.598346
8993278	CA			F	26		0.596593
7874312	CC			F	52		0.595889
8964072	CA	GA	AA	F	23	20.9572	0.595591
8901887	CC			F	39		0.59266
8963971	CA	GA	AA	F	25	19.5312	0.588264
7944215	CC			F	42		0.585399
8896090	CC			F	28	24.0346	0.583095
8867467	CA			F	38		0.582046
8889400	CC			F	30		0.581215
8906915	CA			F	38		0.577924
8880238	CC			F	37	24.977	0.577357
9023969	CC			F	31	22.4813	0.577322
9001553	CT			F	34	22.8624	0.574154
8895738	CA			F	40	22.1367	0.571079
8004513	CC			F	54	25.0762	0.57
9045667	CA			F	31	23.4375	0.569605
7838287	CC			F	24	23.939	0.566649
8896927	CA			F	36		0.564142
8879820	CC	AA	AA	F	35	20.6905	0.562084
8923820	CC			F	30		0.560468
8811244	AA	GG	AA	F	34		0.555728
8946980	CC			F	26	21.6041	0.555707
8929827	CC			F	25	21.0772	0.54961
7944510	CC			F	56		0.544392
8038077	CA			F	45		0.54438
9044981	CT	GA	AA	F	28	18.026	0.543936
8895551	CC			F	36	22.4813	0.543243
8032679	CC			F	24		0.541287
7874287	CT			F	37		0.537718
8903602	CA			F	39	21.6311	0.537166
7905502	CC			F	30	20.7967	0.536481
8901594	CC			F	37	20.202	0.53517
7839569	CA			F	41	24.4352	0.53341
8907709	CC			F	34	20.5688	0.533086
8026778	CC			F	37		0.53014
8961225	CA			F	33	20.0773	0.529595
7998751	CT			F	38		0.526915
8902191	CC			F	35		0.5253
9026356	CT			F	31		0.524876
8927405	CC			F	37		0.523968
9008933	CC			F	40	19.1953	0.520808
8869958	CA			F	29		0.51519
8907637	CC			F	39	22.4766	0.512036
8902373	CT			F	26	19.1406	0.511287
8888302	CA			F	39	20.3125	0.509708
7874164	CC	GA	AA	F	24	19.3502	0.507965
8003786	CC			F	62	25.5588	0.507041
9007530	CC			F	38	26.9127	0.505026
8903730	CC			F	33		0.502272
9007551	CC			F	32	19.3625	0.499689
8968233	CT	GA	AA	F	38	21.7555	0.499021
8928855	CC			F	39		0.493895
7975828	AA			F	41		0.493566
8908045	CC			F	31	25.0762	0.493138
8897303	CC			F	30		0.492462
9002603	CC			F	30		0.483127
7671368	CC			F	28	19.487	0.481773
8037705	CA			F	74	22.3674	0.480939
7879053	CC			F	25	45.4225	0.47906
8963656	CC	AA	AA	F	25		0.477666
8888354	CA	GG	AG	F	36	20.8889	0.476822
8927429	AA	GG	AA	F	31		0.476632
8038689	CA			F	46		0.475144
7863624	CT			F	33		0.474317
7874104	CC	AA	AA	F	68		0.473663
7944321	CC			F	25	19.1953	0.470436
9024843	CA			F	29		0.469813
7998438	CA			F	76	24.8358	0.46665
7941519	CC			F	49	28.1969	0.466623
7864365	CC			F	58		0.463652
8403152	CA			F	37	20.061	0.461284
8870564	CC			F	24		0.459696
8881114	CT			F	32	25.2826	0.456396
8930382	CC			F	33		0.455729
8832315	CC			F	31		0.454897
7910674	CC			F	51		0.453025
7863750	CA			F	32		0.45144
8888292	AA			F	26	17.7462	0.450025
8909705	CC			F	34	20.8325	0.449106
8026157	CC			F	41		0.446496
8851198	CC			F	24		0.438508
8887968	CC			F	36	20.4491	0.435819
8763373	CA	GA	AA	F	32	20.7967	0.434295
7874687	CC			F	42		0.432486
7975380	CC			F	52		0.43
7975380	CC			F	52		0.43
9038745	CC			F	26	18.3391	0.427745
7623451	CC			F	46		0.426955
8004938	AA			F	43		0.418575
7910317	CT			F	34		0.418453
7941523	CC			F	51	18.9619	0.414063
9046256	CC	AA	AA	F	30	26.7299	0.412503
8852791	CC			F	41		0.406533
7874216	AA			F	41	18.7962	0.403727
8879931	CA			F	25	16.8962	0.403324
8027356	CC			F	44		0.403005
8926076	CC			F	28		0.401376
8909760	CT			F	35		0.400275
8149083	CC			F	27		0.399476
8853403	CC			F	26		0.398429
8906964	CC			F	40	23.7253	0.397688
8888680	CC			F	39	24.8358	0.390603
7966889	CT			F	25		0.389808
8946768	CT			F	31	20.1733	0.38749
8887764	CC			F	30	24.1415	0.387423
7863344	CC			F	40		0.387386
9039580	CA	GA	AA	F	30	26.4381	0.385082
8880630	CC			F	25		0.38486
8917350	CA			F	28	24.093	0.384801
8875585	CT			F	36	20.7008	0.382373
8026361	CC			F	37		0.381602
7928087	CC			F	42		0.381023
8876077	CA			F	37	22.6757	0.374507
7878929	CT			F	30	21.2953	0.373727
9039791	AT	GA	AA	F	25	18.3143	0.366907
8963058	CC	AA	AA	F	39	26.1066	0.36636
8928410	CC			F	36		0.360489
7012737	CT			F	37		0.356766
7879081	CT			F	33	21.6041	0.355763
8969102	CC			F	29		0.352854
8836091	CA			F	35	25.1486	0.35099
8966649	CA	GA	AA	F	25	21.9076	0.349146
8895631	CC			F	40	21.5139	0.347559
9023803	CC			F	28		0.347015
8006090	CC			F	34	22.4059	0.344748
7998941	CA			F	59	21.2306	0.341906
8881403	CC			F	37		0.340755
7941587	CC			F	27	19.1406	0.340453
7874349	CA			F	63	25.6055	0.340326
8037941	CA			F	29		0.337655
9007537	CA	GA	AA	F	37	23.634	0.334909
8895680	CC			F	37	21.2279	0.334494
9044440	CA	GG	AG	F	38	19.5312	0.333575
8923690	CT			F	37		0.332187
8966498	CA	GA	AA	F	29	17.4044	0.33095
8895302	CC			F	38	18.4425	0.329831
8962986	CC	AA	AA	F	32	21.4844	0.327502
8836803	CC			F	31	19.7055	0.32748
8954961	CA	GG	AG	F	32		0.325262
7839319	CA			F	26	18.9619	0.323196
8877049	CA	GA	AA	F	31	16.5289	0.32274
7862754	CA	GA	AA	F	47	21.1927	0.322025
8044688	CC			F	50	23.1084	0.321758
7926434	CC			F	31		0.319021
8995970	CT			F	29		0.318432
7927302	CC			F	44		0.311107
8924333	CA			F	40	25.9645	0.310867
8924781	CA			F	38	19.6072	0.310867
9039694	CC	AA	AA	F	31		0.310225
8344425	CC			F	37		0.30653
8037640	CC			F	28		0.304756
8890920	CT			F	24		0.302038
7975310	CA			F	27		0.300789
8876181	CA			F	24	19.433	0.298989
7926508	CC			F	54		0.298353
9025810	CC			F	37		0.296757
8895034	CC			F	28	21.5139	0.296662
9008237	AA			F	40	21.7079	0.296417
8905041	CC			F	27	17.8465	0.295016
7866244	CC			F	25	22.2656	0.294661
9044969	CC			F	23	22.913	0.293716
7879049	CC			F	28	24.2424	0.293593
8891040	CC			F	25		0.292853
7966907	CC			F	23		0.292535
8044760	CA			F	33	21.9899	0.291567
8822512	CC			F	33	22.1453	0.291392
8926188	CC			F	40		0.290466
9024694	CC			F	29	23.8088	0.289096
8896946	CA			F	36	22.9854	0.288436
9026259	CC			F	26		0.285904
7862740	CA			F	56		0.285422
9038883	CA			F	28	21.4844	0.2835
8900535	CC			F	27	22.2656	0.283012
8032788	CC			F	62		0.281617
8851010	CC			F	27	18.1955	0.278961
9046047	CA	GG	AG	F	31		0.27887
9032101	CC			F	26	18.9619	0.278607
8904407	CA			F	33	17.9688	0.278568
8867063	CA	GA	AA	F	35	20.6852	0.277064
8879132	CT	GA	AA	F	25	18.9745	0.275237
8867454	CC			F	37	24.2188	0.274806
7941515	CC			F	29		0.272328
7874889	CA	GA	AA	F	41	20.5499	0.271043
9038201	CC	GA	AG	F	32		0.270865
9024202	CC			F	33		0.270398
7862927	CC			F	70		0.269735
9008980	CA			F	37	21.1927	0.268473
8887749	CC	GA	AG	F	39	21.4536	0.266929
7837597	CA			F	40		0.265701
8907415	CC			F	26	18.662	0.263834
7910251	CC			F	35	19.2336	0.263287
7943901	CA			F	56	22.4996	0.25855
8890683	CT			F	27	17.5697	0.257789
9023781	CC			F	30	19.487	0.256716
8872502	CC			F	31	24.4569	0.253894
8964629	CC	GG	AG	F	24		0.253431
8948581	CC			F	33		0.253392
8002518	CA			F	50		0.25206
8924521	CC			F	25		0.251376
8900486	CA			F	39	21.3382	0.250344
8947186	CC			F	34		0.25026
8820709	CC			F	32		0.249421
8868930	CC			F	28	20.8325	0.249147
7839486	CC			F	48		0.247376
8888370	CA	GA	AA	F	30	19.1001	0.246004
8879040	CC	AA	AA	F	39		0.246004
8820713	CA			F	33		0.245818
8897207	CC			F	29	22.5466	0.24567
8966639	CC	GG	AA	F	28	19.8352	0.244748
9044818	CC	AA	AA	F	39		0.24418
8038534	CC			F	27	22.719	0.242935
8867205	CC	AA	AA	F	28	21.4536	0.241132
8004423	CC			F	29		0.241109
8008583	CC			F	67		0.24105
8037988	CC			F	46		0.240568
9045242	CT	GA	AA	F	25		0.240177
8880097	AT			F	26	20.9573	0.239122
8903589	CC			F	32	23.4375	0.23251
7975244	CA			F	34		0.232403
8888252	CC	AA	AA	F	37	19.9219	0.231997
8869191	AA			F	27		0.231947
8027090	CA			F	43		0.228777
7837826	CC			F	36	20.83	0.22842
7942381	CC			F	40		0.2264
9045751	AA	GG	AA	F	29	16.3847	0.225695
9034200	CC	GA	AG	F	36	21.7738	0.2255
7905617	CC			F	42		0.225261
8894966	CA			F	38	18.4425	0.224286
8003401	CC			F	72	20.9566	0.223432
8888214	CC			F	35	18.75	0.222862
7875019	CC			F	83		0.222675
8896296	CA			F	38	22.7615	0.221154
8868062	CT			F	32	20.1746	0.220426
8880615	CC			F	31		0.220292
7926550	CC	AA	AA	F	42		0.219511
8862884	CC			F	40		0.217284
7910421	CC			F	59		0.216469
7943818	TT			F	37	20.5499	0.215684
8896398	CC			F	38	21.6041	0.214988
8875619	CA	GA	AA	F	39	21.4109	0.214634
8895365	CC			F	34	17.8565	0.214418
8968175	CA			F	36	18.3655	0.212362
9024377	CC			F	28	19.0677	0.211111
8928383	CC			F	33	17.301	0.209743
7922610	CC			F	52	22.4913	0.20956
8909471	CC			F	31	18.1662	0.208391
8910000	CT			F	25	18.7328	0.208047
9008529	CA			F	30	22.1453	0.20666
8919443	CC			F	36	20.061	0.204702
8900527	CA			F	28	18.8588	0.20392
9044467	CC	GA	AG	F	33		0.201701
8900531	CA			F	25	17.7154	0.201647
8875558	CT			F	38	19.2277	0.200328
8948424	CC			F	36		0.20023
8888909	CC			F	26	17.7086	0.199719
8853508	CA			F	36		0.199614
8902146	CA			F	33	19.6752	0.198802
8881771	CT			F	28	24.1288	0.198331
8919092	CC			F	23		0.198074
8925541	CA			F	28		0.19773
8912043	CT			F	34	22.6562	0.195417
8903951	CA			F	28		0.194351
8018062	CA			F	30		0.194048
9031207	CC			F	35	18.3594	0.193781
8867190	CC			F	26		0.191808
8895440	CC			F	36	23.1911	0.191094
9024690	CC			F	31	21.3599	0.190832
8868035	CC			F	32	20.6905	0.19038
9038168	CC			F	35	20.9572	0.184627
8889817	CC			F		22.571	0.184503
8870587	CA	GG	AA	F	26		0.184075
7966919	CA			F	27		0.184061
7943873	CC			F	37	22.719	0.183403
9026939	CC			F	23		0.183292
8026981	CA			F	32		0.182983
7874345	CA			F	38		0.18019
7944115	CC			F	35	18.4425	0.179708
8887904	CC			F	33	24.9108	0.179012
8001675	CT			F	31	19.6052	0.177219
9034284	CC	AA	AA	F	29		0.174799
8032498	CA			F	48		0.173741
8968383	CA			F	35		0.173636
8893201	CC			F	28	19.8347	0.172627
9007239	CA			F	25	19.1327	0.17179
8887833	CC			F	40	21.0007	0.171041
8893152	CT			F	39	26.2188	0.170852
7942385	CA			F	26		0.169757
8897339	CT			F	38		0.169513
7838781	CC			F	55	25.3902	0.169129
8879940	CC	AA	AA	F	33	22.7694	0.168659
8875580	CA	GA	AA	F	40	28.9341	0.167441
9046687	CC	GA	AG	F	32		0.166793
8881433	CC			F	35	25.5296	0.166528
8888809	CA			F	35	18.747	0.166153
9009065	CC			F	24	18.2183	0.165459
8832010	CC	AA	AA	F	31	19.9219	0.165011
8876020	CC	GA	AG	F	37	21.048	0.163787
8894976	CC			F	40	22.8928	0.163347
8902074	CC			F	38	20.9566	0.163146
7910108	CC			F	40	21.8871	0.163142
8929998	CA			F	26	20.9572	0.162283
7905533	CA			F	29	18.4911	0.161493
7671628	CC			F	31	21.551	0.161278
7926855	CA			F	46		0.159806
8004415	CC			F	23		0.158005
8044873	CC			F	30		0.157721
9024571	CA			F	31	25.9701	0.157297
7905250	CC			F	49	18.369	0.15693
8947067	CC			F	37		0.156588
8403178	CC			F	25	17.3134	0.156121
8875497	CC	GG	AA	F	25	18.6851	0.15587
8903310	AT			F	40	23.1405	0.155639
7926743	CA			F	47		0.155591
8907699	CC			F	23	18.8271	0.155502
8897238	CA			F	29		0.155202
9038491	TT			F	32	19.8141	0.1548
8004126	CC			F	48	20.7031	0.153241
8895614	CC			F	32	20.7198	0.151912
7932695	CC			F	32	18.4425	0.151386
9009192	CC			F	40	23.8087	0.149504
8037955	CC			F	60		0.1492
8902575	CC			F	25	22.4813	0.147731
8910098	CC			F	34	20.7612	0.145572
9030902	CC			F	30	22.4323	0.145439
8902055	CC			F	40	21.8724	0.145332
9031810	CC			F	26	21.0938	0.144778
8850122	CC			F	35		0.144686
8463014	CA			F	39	19.8141	0.143922
9008937	CC			F	39	19.0311	0.14273
8867109	CC	AA	AA	F	38	23.8751	0.140644
7998925	CA			F	37	20.9572	0.140542
9045083	CC	GG	GG	F	27		0.140108
7944025	CC			F	53	22.5466	0.139904
8929491	CC			F	45	23.1911	0.139132
8810892	CC			F	30		0.139055
9032660	CC			F	26	17.0562	0.138781
8889222	TT			F	30	25.7812	0.138332
9008345	CC			F	38	26.2188	0.137226
8829892	CC			F	32		0.137124
9045881	CC			F	39		0.136772
7879105	CT			F	31	18.194	0.135809
8880389	AT			F	23	23.2335	0.134724
8906952	CA			F	37	22.6757	0.13429
8908753	CC			F	33		0.133758
9041466	CC			F	23		0.133258
8919973	CT			F	28		0.132933
8870596	CC	AA	AA	F	30		0.132727
8837020	CC			F	32		0.132103
8924317	CC			F	40	23.2434	0.131991
8033238	CA			F	39		0.131535
8867941	CC			F	39		0.130437
7910194	CA			F	45		0.130225
8966706	AT			F	28	19.487	0.129668
8906935	CA			F	27		0.12961
8904151	CC			F	25	21.9363	0.128884
8817915	CC			F	37	20.4491	0.128023
8896501	CC			F	24	17.1029	0.127892
7905429	CA			F	51		0.127733
8803666	CA			F	36		0.126436
[truncated: 487 more rows]
